# Supplementary material for: Small RNA profiling of low biomass samples: identification and removal of contaminants
Source: BMC Biol. 2018 May 14;16:52. doi: 10.1186/s12915-018-0522-7 (PMC5952572; doi:10.1186/s12915-018-0522-7)
Supplement: Supplementary file 2 — Table S1. List of the generated datasets with public accession numbers. Table S2. Analysed published datasets with references and public accession numbers. Table S3. Potential exogenous sRNA sequences detected in human plasma after removal of contaminants. Table S4. List of the prokaryotic species whose reference genomes were used in the initial analysis. Table S5. List of the eukaryotic species whose reference genomes and/or cDNA collections were used in the initial analysis. Table S6. List of the viruses whose reference genomes were used in the initial analysis. Table S7. Data points for Fig. 2a. Table S8. Data points for Fig. 2b. Table S9. Data points for Fig. 2c. Table S10. Data points for Fig. 2d. Table S11. Data points for Fig. 4a. Table S12. Data points for Fig. 5b. (XLSX 228 kb) [file 12915_2018_522_MOESM2_ESM.xlsx]

## Sheet: ST1_generatedDatasets
Supplementary Table 1 - generated datasets
title	input	column batch	treatment	replicate	SRA accession	BioSample ID	library_ID	notes
Rnase free water - 2nd library preparation	RNase free water			2nd library preparation	SRR6336970	SAMN08100351	0W5reprep
Rnase free water - 1st library preparation - 2nd run	RNase free water			1st library preparation, 2nd run	SRR6336971	SAMN08100351	0W5rerun
spike-in	hsa-miR486-5p				SRR6336968	SAMN08100380	S5-40697198
Rnase free water - 1st library preparation - 1st run	RNase free water			1st library preparation, 1st run	SRR6336969	SAMN08100351	W5-40697170
mock-extract of Rnase free water on Ultra-clean miRNeasy column batch 1	RNase free water	ultra-clean batch 1	mock-extraction		SRR6336966	SAMN08100351	A0
extract of 100 microliter human plasma on Ultra-clean miRNeasy column batch 1	100 µl human blood plasma	ultra-clean batch 1	extraction		SRR6336967	SAMN08100383	A100a1
extract of 100 microliter human plasma on Ultra-clean miRNeasy column batch 1 - 2nd library preparation	100 µl human blood plasma	ultra-clean batch 1	extraction	2nd library preparation	SRR6336964	SAMN08100383	A100a2
2nd extract of 100 microliter human plasma on Ultra-clean miRNeasy column batch 1	100 µl human blood plasma	ultra-clean batch 1	extraction	2nd extraction	SRR6336965	SAMN08100383	A100b
extract of 1115 microliter human plasma on Ultra-clean miRNeasy column batch 1	1115 µl human blood plasma	ultra-clean batch 1	extraction		SRR6337003	SAMN08100383	A1115
extract of 223 microliter human plasma on Ultra-clean miRNeasy column batch 1	223 µl human blood plasma	ultra-clean batch 1	extraction		SRR6336963	SAMN08100383	A223
extract of 45 microliter human plasma on Ultra-clean miRNeasy column batch 1	45 µl human blood plasma	ultra-clean batch 1	extraction		SRR6336991	SAMN08100383	A45
extract of 500 microliter human plasma on Ultra-clean miRNeasy column batch 1	500 µl human blood plasma	ultra-clean batch 1	extraction		SRR6336992	SAMN08100383	A500
mock-extract of spike-in on Ultra-clean miRNeasy column batch 1	hsa-miR486-5p	ultra-clean batch 1	mock-extraction		SRR6336989	SAMN08100380	AS5-40699138
Rnase free water passed through Ultra-clean miRNeasy column batch 1	RNase free water	ultra-clean batch 1	pass through		SRR6336990	SAMN08100351	AW5-40697171
Rnase free water passed through Ultra-clean miRNeasy column batch 1 - 2nd library preparation	RNase free water	ultra-clean batch 1	pass through	2nd library preparation	SRR6336987	SAMN08100351	AW5reprep
Rnase free water passed through Ultra-clean miRNeasy column batch 1 - 1st library preparation - 2nd run	RNase free water	ultra-clean batch 1	pass through	1st library preparation, 2nd run	SRR6336988	SAMN08100351	AW5rerun
mock-extract of Rnase free water on regular miRNeasy column batch 2	RNase free water	regular batch 2	mock-extraction		SRR6336985	SAMN08100351	B0
extract of 100 microliter human plasma on regular miRNeasy column batch 2	100 µl human blood plasma	regular batch 2	extraction		SRR6336986	SAMN08100383	B100a1
extract of 100 microliter human plasma on regular miRNeasy column batch 2 - 2nd library preparation	100 µl human blood plasma	regular batch 2	extraction	2nd library preparation	SRR6336999	SAMN08100383	B100a2
2nd extract of 100 microliter human plasma on regular miRNeasy column batch 2	100 µl human blood plasma	regular batch 2	extraction	2nd extraction	SRR6337000	SAMN08100383	B100b
extract of 1115 microliter human plasma on regular miRNeasy column batch 2	1115 µl human blood plasma	regular batch 2	extraction		SRR6336960	SAMN08100383	B1115
extract of 223 microliter human plasma on regular miRNeasy column batch 2	223 µl human blood plasma	regular batch 2	extraction		SRR6336959	SAMN08100383	B223
extract of 45 microliter human plasma on regular miRNeasy column batch 2	45 µl human blood plasma	regular batch 2	extraction		SRR6336958	SAMN08100383	B45
extract of 500 microliter human plasma on regular miRNeasy column batch 2	500 µl human blood plasma	regular batch 2	extraction		SRR6336957	SAMN08100383	B500
mock-extract of spike-in on regular miRNeasy column batch 2	hsa-miR486-5p	regular batch 2	mock-extraction		SRR6336956	SAMN08100380	BS5-40702009
Rnase free water passed through regular miRNeasy column batch 2	RNase free water	regular batch 2	pass through		SRR6336955	SAMN08100351	BW5-40700947
Rnase free water passed through regular miRNeasy column batch 2 - 2nd library preparation	RNase free water	regular batch 2	pass through	2nd library preparation	SRR6336954	SAMN08100351	BW5reprep
Rnase free water passed through regular miRNeasy column batch 2 - 1st library preparation - 2nd run	RNase free water	regular batch 2	pass through	1st library preparation, 2nd run	SRR6336953	SAMN08100351	BW5rerun
mock-extract of spike-in on Ultra-clean miRNeasy column batch 2	hsa-miR486-5p	ultra-clean batch 2	mock-extraction		SRR6336952	SAMN08100380	CS5-40691232
Rnase free water passed through Ultra-clean miRNeasy column batch 2	RNase free water	ultra-clean batch 2	pass through		SRR6336951	SAMN08100351	CW5-40692146
Rnase free water passed through Ultra-clean miRNeasy column batch 2 - 2nd library preparation	RNase free water	ultra-clean batch 2	pass through	2nd library preparation	SRR6336993	SAMN08100351	CW5reprep
Rnase free water passed through Ultra-clean miRNeasy column batch 2 - 1st library preparation - 2nd run	RNase free water	ultra-clean batch 2	pass through	1st library preparation, 2nd run	SRR6336994	SAMN08100351	CW5rerun
mock-extract of Rnase free water on Ultra-clean miRNeasy column batch 3	RNase free water	ultra-clean batch 3	mock-extraction		SRR6336995	SAMN08100351	D0
extract of 100 microliter human plasma on Ultra-clean miRNeasy column batch 3	100 µl human blood plasma	ultra-clean batch 3	extraction		SRR6336996	SAMN08100383	D100a1
extract of 100 microliter human plasma on Ultra-clean miRNeasy column batch 3 - 2nd library preparation	100 µl human blood plasma	ultra-clean batch 3	extraction	2nd library preparation	SRR6336997	SAMN08100383	D100a2
2nd extract of 100 microliter human plasma on Ultra-clean miRNeasy column batch 3	100 µl human blood plasma	ultra-clean batch 3	extraction	2nd extraction	SRR6336998	SAMN08100383	D100b
extract of 1115 microliter human plasma on Ultra-clean miRNeasy column batch 3	1115 µl human blood plasma	ultra-clean batch 3	extraction		SRR6336972	SAMN08100383	D1115
extract of 223 microliter human plasma on Ultra-clean miRNeasy column batch 3	223 µl human blood plasma	ultra-clean batch 3	extraction		SRR6336974	SAMN08100383	D223
extract of 45 microliter human plasma on Ultra-clean miRNeasy column batch 3	45 µl human blood plasma	ultra-clean batch 3	extraction		SRR6337002	SAMN08100383	D45
extract of 500 microliter human plasma on Ultra-clean miRNeasy column batch 3	500 µl human blood plasma	ultra-clean batch 3	extraction		SRR6337004	SAMN08100383	D500
mock-extract of spike-in on Ultra-clean miRNeasy column batch 3	hsa-miR486-5p	ultra-clean batch 3	mock-extraction		SRR6336938	SAMN08100380	DS5-40709791
Rnase free water passed through Ultra-clean miRNeasy column batch 3	RNase free water	ultra-clean batch 3	pass through		SRR6336937	SAMN08100351	DW5-40692147
Rnase free water passed through Ultra-clean miRNeasy column batch 3 - 2nd library preparation	RNase free water	ultra-clean batch 3	pass through	2nd library preparation	SRR6336940	SAMN08100351	DW5reprep
Rnase free water passed through Ultra-clean miRNeasy column batch 3 - 1st library preparation - 2nd run	RNase free water	ultra-clean batch 3	pass through	1st library preparation, 2nd run	SRR6336939	SAMN08100351	DW5rerun
empty library				1st run	SRR6336942	SAMN08100351	empty41
empty library				2nd run	SRR6336941	SAMN08100351	empty48
mock-extract of spike-in on regular miRNeasy column batch 3	hsa-miR486-5p	regular batch 3	mock-extraction		SRR6336944	SAMN08100380	ES5-40708829
Rnase free water passed through regular miRNeasy column batch 3	RNase free water	regular batch 3	pass through		SRR6336943	SAMN08100351	EW5-40699996
Rnase free water passed through regular miRNeasy column batch 3 - 2nd library preparation	RNase free water	regular batch 3	pass through	2nd library preparation	SRR6336936	SAMN08100351	EW5reprep
Rnase free water passed through regular miRNeasy column batch 3 - 1st library preparation - 2nd run	RNase free water	regular batch 3	pass through	1st library preparation, 2nd run	SRR6336935	SAMN08100351	EW5rerun
mock-extract of Rnase free water on regular miRNeasy column batch 3	RNase free water	regular batch 3	mock-extraction		SRR6336979	SAMN08100351	E0
extract of 100 microliter human plasma on regular miRNeasy column batch 3	100 µl human blood plasma	regular batch 3	extraction		SRR6336980	SAMN08100383	E100a1
extract of 100 microliter human plasma on regular miRNeasy column batch 3 - 2nd library preparation	100 µl human blood plasma	regular batch 3	extraction	2nd library preparation	SRR6336977	SAMN08100383	E100a2
2nd extract of 100 microliter human plasma on regular miRNeasy column batch 3	100 µl human blood plasma	regular batch 3	extraction	2nd extraction	SRR6336978	SAMN08100383	E100b
extract of 1115 microliter human plasma on regular miRNeasy column batch 3	1115 µl human blood plasma	regular batch 3	extraction		SRR6336983	SAMN08100383	E1115
extract of 223 microliter human plasma on regular miRNeasy column batch 3	223 µl human blood plasma	regular batch 3	extraction		SRR6336984	SAMN08100383	E223
extract of 45 microliter human plasma on regular miRNeasy column batch 3	45 µl human blood plasma	regular batch 3	extraction		SRR6336981	SAMN08100383	E45
extract of 500 microliter human plasma on regular miRNeasy column batch 3	500 µl human blood plasma	regular batch 3	extraction		SRR6336982	SAMN08100383	E500
mock-extract of spike-in on Ultra-clean miRNeasy column batch 4	hsa-miR486-5p	ultra-clean batch 4	mock-extraction		SRR6336975	SAMN08100380	FS5-40700055
Rnase free water passed through Ultra-clean miRNeasy column batch 4	RNase free water	ultra-clean batch 4	pass through		SRR6336976	SAMN08100351	FW5-40694175
Rnase free water passed through Ultra-clean miRNeasy column batch 4 - 2nd library preparation	RNase free water	ultra-clean batch 4	pass through	2nd library preparation	SRR6336948	SAMN08100351	FW5reprep
Rnase free water passed through Ultra-clean miRNeasy column batch 4 - 1st library preparation - 2nd run	RNase free water	ultra-clean batch 4	pass through	1st library preparation, 2nd run	SRR6336947	SAMN08100351	FW5rerun
extract of 100 microliter human plasma (P10_P02) on regular miRNeasy column batch 0	100 µl human blood plasma	regular batch 0	extraction		SRR6336946	SAMN08100386	P02-p	In order to remove human reads to preserve donor privacy, only reads were stored that had the exact sequences that were kept until the end of the read processing workflow and therefore did not map to the human genome. This means that low quality reads and reads with less than 15 non-adapter bases were removed. Human reads were removed by mapping against the hg38 assembly of the human genome.
extract of 100 microliter human plasma (P10_P03) on regular miRNeasy column batch 0	100 µl human blood plasma	regular batch 0	extraction		SRR6336945	SAMN08100394	P03-p	In order to remove human reads to preserve donor privacy, only reads were stored that had the exact sequences that were kept until the end of the read processing workflow and therefore did not map to the human genome. This means that low quality reads and reads with less than 15 non-adapter bases were removed. Human reads were removed by mapping against the hg38 assembly of the human genome.
extract of 100 microliter human plasma (P10_P04) on regular miRNeasy column batch 0	100 µl human blood plasma	regular batch 0	extraction		SRR6337005	SAMN08100395	P04-p	In order to remove human reads to preserve donor privacy, only reads were stored that had the exact sequences that were kept until the end of the read processing workflow and therefore did not map to the human genome. This means that low quality reads and reads with less than 15 non-adapter bases were removed. Human reads were removed by mapping against the hg38 assembly of the human genome.
extract of 100 microliter human plasma (P10_P05) on regular miRNeasy column batch 0	100 µl human blood plasma	regular batch 0	extraction		SRR6336973	SAMN08100425	P05-p	In order to remove human reads to preserve donor privacy, only reads were stored that had the exact sequences that were kept until the end of the read processing workflow and therefore did not map to the human genome. This means that low quality reads and reads with less than 15 non-adapter bases were removed. Human reads were removed by mapping against the hg38 assembly of the human genome.
extract of 100 microliter human plasma (P10_P06) on regular miRNeasy column batch 0	100 µl human blood plasma	regular batch 0	extraction		SRR6336950	SAMN08100426	P06-p	In order to remove human reads to preserve donor privacy, only reads were stored that had the exact sequences that were kept until the end of the read processing workflow and therefore did not map to the human genome. This means that low quality reads and reads with less than 15 non-adapter bases were removed. Human reads were removed by mapping against the hg38 assembly of the human genome.
extract of 100 microliter human plasma (P10_P07) on regular miRNeasy column batch 0	100 µl human blood plasma	regular batch 0	extraction		SRR6336949	SAMN08100428	P07-p	In order to remove human reads to preserve donor privacy, only reads were stored that had the exact sequences that were kept until the end of the read processing workflow and therefore did not map to the human genome. This means that low quality reads and reads with less than 15 non-adapter bases were removed. Human reads were removed by mapping against the hg38 assembly of the human genome.
extract of 100 microliter human plasma (P10_P08) on regular miRNeasy column batch 0	100 µl human blood plasma	regular batch 0	extraction		SRR6336962	SAMN08100445	P08-p	In order to remove human reads to preserve donor privacy, only reads were stored that had the exact sequences that were kept until the end of the read processing workflow and therefore did not map to the human genome. This means that low quality reads and reads with less than 15 non-adapter bases were removed. Human reads were removed by mapping against the hg38 assembly of the human genome.
extract of 100 microliter human plasma (P10_P10) on regular miRNeasy column batch 0	100 µl human blood plasma	regular batch 0	extraction		SRR6336961	SAMN08100446	P10-p	In order to remove human reads to preserve donor privacy, only reads were stored that had the exact sequences that were kept until the end of the read processing workflow and therefore did not map to the human genome. This means that low quality reads and reads with less than 15 non-adapter bases were removed. Human reads were removed by mapping against the hg38 assembly of the human genome.
extract of 100 microliter human plasma (P10_P11) on regular miRNeasy column batch 0	100 µl human blood plasma	regular batch 0	extraction		SRR6337006	SAMN08100456	P11-p	In order to remove human reads to preserve donor privacy, only reads were stored that had the exact sequences that were kept until the end of the read processing workflow and therefore did not map to the human genome. This means that low quality reads and reads with less than 15 non-adapter bases were removed. Human reads were removed by mapping against the hg38 assembly of the human genome.
extract of 100 microliter human plasma (P10_P12) on regular miRNeasy column batch 0	100 µl human blood plasma	regular batch 0	extraction		SRR6337001	SAMN08100529	P12-p	In order to remove human reads to preserve donor privacy, only reads were stored that had the exact sequences that were kept until the end of the read processing workflow and therefore did not map to the human genome. This means that low quality reads and reads with less than 15 non-adapter bases were removed. Human reads were removed by mapping against the hg38 assembly of the human genome.

## Sheet: ST2_publishedDatasets
Supplementary Table 2 - analysed published datasets									cpm
						no library			no column		regular 2												ultra-clean 1												ultra-clean 2				regular 3
Read accesion or sample name	BioProject accession	BioSample ID	Reference	Aim	Method	Input	% QC-filtered reads not mapping to the human genome
ERR558185	PRJEB6683	SAMEA2629445	Spornraft,M., Kirchner,B., Haase,B., Benes,V., Pfaffl,M.W. and Riedmaier,I. (2014) Optimization of Extraction of Circulating RNAs from Plasma – Enabling Small RNA Sequencing. PLoS ONE, 9, e107259.	Optimization of Extraction of Circulating RNAs from Plasma	An increased volume of plasma (9ml) was processed using the Qiagen miRNeasy Serum/Plasma Kit in combination with the QIAvac24 Plus system, a vacuum manifold that enables handling of high volumes during the RNA isolation. 35ng of total RNA were passed on to cDNA library preparation followed by small RNA high-throughput sequencing analysis on the Illumina HiSeq2000 platform.	bovine plasma (9ml)
ERR558186	PRJEB6683	SAMEA2629446
ERR558187	PRJEB6683	SAMEA2629447
ERR558188	PRJEB6683	SAMEA2629448
ERR558189	PRJEB6683	SAMEA2629449
ERR558190	PRJEB6683	SAMEA2629450
ERR558191	PRJEB6683	SAMEA2629451
ERR558192	PRJEB6683	SAMEA2629452
ERR558193	PRJEB6683	SAMEA2629453
SRR014351	PRJNA112823	SAMN00002128	Wei,Y., Chen,S., Yang,P., Ma,Z. and Kang,L. (2009) Characterization and comparative profiling of the small RNA transcriptomes in two phases of locust. Genome Biology, 10, R6.	High-throughput sequencing of small RNA transcriptomes in Locusta migratoria	Total RNA was extracted using TRIzol reagent (Invitrogen, Carlsbad, CA, USA) from mixed-stage (including embryos, every instar larvae and adults) Locusta migratoria that we fed in our lab. RNA fragments 14-30 bases long were isolated from total RNA by Novex 15% TBE-Urea gel (Invitrogen).	larvae
SRR014352	PRJNA112823	SAMN00002129
SRR029123	PRJNA116139	SAMN00004407	Mayr,C. and Bartel,D.P. (2009) Widespread Shortening of 3&prime;UTRs by Alternative Cleavage and Polyadenylation Activates Oncogenes in Cancer Cells. Cell, 138, 673–684.	miRNA expression of human cancer and mouse cell lines	Total RNA extracted using standard Trizol extraction. Total RNA fractionated on 15% polyacrylamide gel and 3' and 5' adaptors sequentially ligated requiring a 3' hydroxyl group and 5' phosphate	human and murine cell lines
SRR029124	PRJNA116139	SAMN00004408
SRR035544	PRJNA119935	SAMN00008667	Liu,S., Li,D., Li,Q., Zhao,P., Xiang,Z. and Xia,Q. (2010) MicroRNAs of Bombyx mori identified by Solexa sequencing. BMC Genomics, 11, 148.	MicroRNAs of Bombyx mori identified by Solexa sequencing	not stated	Bombyx larvae and glands
SRR035545	PRJNA119935	SAMN00008668
SRR035546	PRJNA119935	SAMN00008669
SRR032476	PRJNA120351	SAMN00007205	Su,R.-W., Lei,W., Liu,J.-L., Zhang,Z.-R., Jia,B., Feng,X.-H., Ren,G., Hu,S.-J. and Yang,Z.-M. (2010) The Integrative Analysis of microRNA and mRNA Expression in Mouse Uterus under Delayed Implantation and Activation. PLoS ONE, 5, e15513–18.	The integrative analysis of microRNA and mRNA expression in mouse uterus under delayed implantation and activation	total RNAs of delayed and activated uterus were extracted by TRIzol (Invitrogen), followed by a 15% Tris-borate-EDTA (TBE) urea gel electrophoresis. Small RNAs were separated by the size of 18-30 bases from the gel. After purification, small RNAs were ligated to a 5’ RNA adapter (5’-GUUCAGAGUUCUACAGUCCGACGAUC-3’). Followed by another TBE gel purification and ligated to a 3’ RNA adapter (5’- pUCGU…	Mouse uterus
SRR032477	PRJNA120351	SAMN00007206
SRR039190	PRJNA124019	SAMN00010839	Vaz,C., Ahmad,H.M., Sharma,P., Gupta,R., Kumar,L., Kulshreshtha,R. and Bhattacharya,A. (2010) Analysis of microRNA transcriptome by deep sequencing of small RNA libraries of peripheral blood. BMC Genomics, 11, 288.	Analysis of microRNA transcriptome by deep sequencing of small RNA libraries of peripheral blood (seq data)	Total RNA isolation was carried out from peripheral blood and cell lines using TRIzol® Reagent (Invitrogen) as per manufacturer’s instruction. RNA preparations were stored at -80C till further use. Small RNA (sRNA) population was isolated by separating 10 µg of total RNA on denaturing polyacrylamide gel electrophoresis (PAGE) and cutting a portion of the gel corresponding to the size 18-30 nucleo…	PBMCs, human cell lines	0.547101
SRR039191	PRJNA124019	SAMN00010840					0.150358
SRR039634	PRJNA124945	SAMN00011097	Taft RJ et al., "Nuclear-localized tiny RNAs are associated with transcription initiation and splice sites in metazoans.", Nat Struct Mol Biol, 2010 Jul 11;17(8):1030-4	RNA profiling in mouse haemopoiesis	RNA was extracted from the nuclear fraction using Trizol prior to deep sequencing.	mouse bone marrow nuclei (number of nuclei not given)
SRR042443	PRJNA127103	SAMN00012360	Kuchen,S., Resch,W., Yamane,A., Kuo,N., Li,Z., Chakraborty,T., Wei,L., Laurence,A., Yasuda,T., Peng,S., et al. (2010) Regulation of MicroRNA Expression and Abundance during Lymphopoiesis. Immunity, 32, 828–839.	Regulation of microRNA Expression and Abundance during Lymphopoiesis	Total RNA Trizol	different cell types
SRR042444	PRJNA127103	SAMN00012361
SRR042445	PRJNA127103	SAMN00012362
SRR042446	PRJNA127103	SAMN00012363
SRR042447	PRJNA127103	SAMN00012364
SRR042448	PRJNA127103	SAMN00012365
SRR042449	PRJNA127103	SAMN00012366
SRR042450	PRJNA127103	SAMN00012367
SRR042451	PRJNA127103	SAMN00012368
SRR042453	PRJNA127103	SAMN00012370
SRR042454	PRJNA127103	SAMN00012371
SRR042455	PRJNA127103	SAMN00012372
SRR042456	PRJNA127103	SAMN00012373
SRR042457	PRJNA127103	SAMN00012374
SRR042458	PRJNA127103	SAMN00012375
SRR042459	PRJNA127103	SAMN00012376
SRR042460	PRJNA127103	SAMN00012377
SRR042461	PRJNA127103	SAMN00012378
SRR042462	PRJNA127103	SAMN00012379
SRR042463	PRJNA127103	SAMN00012380
SRR042464	PRJNA127103	SAMN00012381
SRR042465	PRJNA127103	SAMN00012382
SRR042466	PRJNA127103	SAMN00012383
SRR042467	PRJNA127103	SAMN00012384
SRR042468	PRJNA127103	SAMN00012385
SRR042469	PRJNA127103	SAMN00012386
SRR042470	PRJNA127103	SAMN00012387
SRR042471	PRJNA127103	SAMN00012388
SRR042472	PRJNA127103	SAMN00012389
SRR042473	PRJNA127103	SAMN00012390
SRR042474	PRJNA127103	SAMN00012391
SRR042475	PRJNA127103	SAMN00012392
SRR042476	PRJNA127103	SAMN00012393
SRR042477	PRJNA127103	SAMN00012394
SRR042478	PRJNA127103	SAMN00012395
SRR042479	PRJNA127103	SAMN00012396
SRR042480	PRJNA127103	SAMN00012397
SRR042481	PRJNA127103	SAMN00012398
SRR042482	PRJNA127103	SAMN00012399
SRR042483	PRJNA127103	SAMN00012400
SRR042484	PRJNA127103	SAMN00012401
SRR042485	PRJNA127103	SAMN00012402
SRR042486	PRJNA127103	SAMN00012403
SRR042487	PRJNA127103	SAMN00012404
SRR042488	PRJNA127103	SAMN00012405
SRR036085	PRJNA129787	SAMN00008956	Legeai,F., Rizk,G., Walsh,T., Edwards,O., Gordon,K., Lavenier,D., Leterme,N., Méreau,A., Nicolas,J., Tagu,D., et al. (2010) Bioinformatic prediction, deep sequencing of microRNAs and expression analysis during phenotypic plasticity in the pea aphid, Acyrthosiphon pisum. BMC Genomics, 11, 281.	Phenotypic plasticity in the pea aphid Acyrthosiphon pisum: miRNA sequencing	Total RNA was extracted from a mixed culture of parthenogenetic females of the LSR1 clone [15] of pea aphid using PureZOL RNA Isolation Reagent (Bio-Rad, Hayward CA).	Acyrthosiphon pisum whole body
SRR309288	PRJNA140779	SAMN00668445	Lebedeva,S., Jens,M., Theil,K., Schwanhäusser,B., Selbach,M., Landthaler,M. and Rajewsky,N. (2011) Transcriptome-wide Analysis of Regulatory Interactions of the RNA-Binding Protein HuR. Mol. Cell, 43, 340–352.	Unstressed HeLa cells and ELAVL1/HuR knock down conditions: polyA RNA-Seq, small RNA-Seq, and PAR-CLIP	Total RNA from Trizol - Small RNA sequencing was performed from 10 μg total RNA with the FlashPage Gel system (Ambion) and the standard Illumina small RNA library preparation protocol.	HeLa cells (10 µg total RNA)	0.340203
SRR309289	PRJNA140779	SAMN00668446					0.31466
SRR309290	PRJNA140779	SAMN00668447					0.318487
SRR080697	PRJNA142489	SAMN00149502	Chen,C., Ai,H., Ren,J., Li,W., Li,P., Qiao,R., Ouyang,J., Yang,M., Ma,J. and Huang,L. (2011) A global view of porcine transcriptome in three tissues from a full-sib pair with extreme phenotypes in growth and fat deposition by paired-end RNA sequencing. BMC Genomics, 12, 448.	A global view of the complexity of the porcine transcriptome using a full-sib pair with extreme phenotypes in growth and fat deposit by deep RNA sequencing (small RNA)	Total RNA was isolated with TRIzol (invitrogen) according to the manufacture’s instructions. DNA was removed from RNA extracts with RNase-free DNase I (New England Biolabs) for 30 min at 37°C. The quality of total RNA was assessed by the 2100 Bioanalyzer (Agilent) and agarose gel electrophoresis.	porcine muscle
SRR080698	PRJNA142489	SAMN00149503
SRR080699	PRJNA142489	SAMN00149504
SRR080700	PRJNA142489	SAMN00149505
SRR080701	PRJNA142489	SAMN00149506
SRR080702	PRJNA142489	SAMN00149507
SRR324705	PRJNA144887	SAMN00690768	Liu,J.-L., Liang,X.-H., Su,R.-W., Lei,W., Jia,B., Feng,X.-H., Li,Z.-X. and Yang,Z.-M. (2012) Combined Analysis of MicroRNome and 3′-UTRome Reveals a Species-specific Regulation of Progesterone Receptor Expression in the Endometrium of Rhesus Monkey. J. Biol. Chem., 287, 13899–13910.	Joint analysis of microRNome and 3'-UTRome in the endometrium of rhesus monkey	Total RNAs of rhesus monkey endometrial tissues were extracted using TRIzol reagent (Invitrogen). Small RNAs in the size range of 18∼30 nt were purified from denaturing 15% polyacrylamide gel and ligated with adapters.	Rhesus monkey endometrium
SRR324706	PRJNA144887	SAMN00690769
SRR332252	PRJNA145935	SAMN00710404	Lian,L., Qu,L., Chen,Y., Lamont,S.J. and Yang,N. (2012) A Systematic Analysis of miRNA Transcriptome in Marek’s Disease Virus-Induced Lymphoma Reveals Novel and Differentially Expressed miRNAs. PLoS ONE, 7, e51003–13.	microRNA profiling in Marek's disease virus induced lymphoma and infected spleen by deep sequencing	Total RNA of four samples was extracted using mirVana miRNA Isolation Kit (Ambion, Austin, USA) according to the manufacturer's protocol. Briefly, 10 Î¼g of RNA sample was size fractionated with YM-100 column (Millipore). The larger RNA fraction (>100 KDa) was removed. The smaller RNA fraction (<100KDa) was further fractioned on a 15% tris-borate-EDTA (TBE) urea polyacrylamide gel and 15-50nt fra…	chicken liver and spleen
SRR332253	PRJNA145935	SAMN00710405
SRR332254	PRJNA145935	SAMN00710406
SRR332255	PRJNA145935	SAMN00710407
SRR649535	PRJNA184379	SAMN01837908	Nolte-'t Hoen,E.N.M., Buermans,H.P.J., Waasdorp,M., Stoorvogel,W., Wauben,M.H.M. and 't Hoen,P.A.C. (2012) Deep sequencing of RNA from immune cell-derived vesicles uncovers the selective incorporation of small non-coding RNA biotypes with potential regulatory functions. Nucleic Acids Research, 40, 9272–9285.	Mus musculus musculus strain:C57/Bl6 Transcriptome or Gene expression	p53 peptide-pulsed DCs were co-cultured with T cells in 25 ml culture medium as described earlier. Supernatants were pooled to a total of 450 ml. This culture supernatant was subjected to differential centrifugation (35). In short, cells were removed by two sequential centrifugations at 200 g for 10 min. Collected supernatant was subsequently centrifuged two times at 500 g for 10 min, followed by…	shuttle RNA (exosomes of DCs)
SRR886747	PRJNA184379	SAMN01837908
SRR804662	PRJNA196121	SAMN01997249	Huang,X., Yuan,T., Tschannen,M., Sun,Z., Jacob,H., Du,M., Liang,M., Dittmar,R.L., Liu,Y., Liang,M., et al. (2013) Characterization of human plasma-derived exosomal RNAs by deep sequencing. BMC Genomics, 14, 319.	Characterization of human plasma-derived exosomal RNAs	Human plasma samples were obtained from Mayo Clinic and stored at -80°C before use. Exosomes were isolated from 250 µL of plasma prepared from whole blood using the ExoQuick Exosome Precipitation Solution (SBI) according to the manufacturer’s instructions with minor modifications. Briefly, the plasma was incubated with Thromboplastin D (Thermo) for 15 min at 37oC. After centrifugation at 10,000 r…	human plasma exosomes	0.0509908
SRR804663	PRJNA196121	SAMN01997249					0.0514946
SRR804664	PRJNA196121	SAMN01997250					0.0502233
SRR804665	PRJNA196121	SAMN01997250					0.0506821
SRR804666	PRJNA196121	SAMN01997250					0.0506241
SRR804667	PRJNA196121	SAMN01997251					0.0661948
SRR804668	PRJNA196121	SAMN01997251					0.0661169
SRR804669	PRJNA196121	SAMN01997252					0.0622317
SRR804670	PRJNA196121	SAMN01997252					0.0622968
SRR804671	PRJNA196121	SAMN01997252					0.0627581
SRR804672	PRJNA196121	SAMN01997253					0.096127
SRR804673	PRJNA196121	SAMN01997253					0.0965468
SRR804674	PRJNA196121	SAMN01997254					0.0741528
SRR804675	PRJNA196121	SAMN01997254					0.0722901
SRR804676	PRJNA196121	SAMN01997255					0.0895554
SRR804677	PRJNA196121	SAMN01997255					0.0912262
SRR804678	PRJNA196121	SAMN01997256					0.121712
SRR804679	PRJNA196121	SAMN01997256					0.122462
SRR804680	PRJNA196121	SAMN01997257					0.172757
SRR804681	PRJNA196121	SAMN01997257					0.172273
SRR804682	PRJNA196121	SAMN01997258					0.172982
SRR804683	PRJNA196121	SAMN01997258					0.173397
SRR804684	PRJNA196121	SAMN01997258					0.17275
SRR804685	PRJNA196121	SAMN01997259					0.0520678
SRR804686	PRJNA196121	SAMN01997259					0.0528154
SRR804687	PRJNA196121	SAMN01997259					0.0489014
SRR804688	PRJNA196121	SAMN01997260					0.0598633
SRR804689	PRJNA196121	SAMN01997260					0.0601081
SRR804690	PRJNA196121	SAMN01997261					0.0925173
SRR804691	PRJNA196121	SAMN01997261					0.0922403
SRR804692	PRJNA196121	SAMN01997261					0.0924303
SRR804693	PRJNA196121	SAMN01997262					0.0717687
SRR804694	PRJNA196121	SAMN01997262					0.0716738
SRR947051	PRJNA213914	SAMN02298229	Dickinson,B., Zhang,Y., Petrick,J.S., Heck,G., Ivashuta,S. and Marshall,W.S. (2013) Lack of detectable oral bioavailability of plant microRNAs after feeding in mice. Nat. Biotechnol., 31, 965–967.	Small RNA Sequencing from Tissue Samples of Mice on Rice Diet	Blood was collected using EDTA vacutainer tubes and was centrifuged for 15 minutes at 2,000 x g at 4°C for plasma separation. Plasma samples from the same study groups were pooled and then 750 μl of Trizol-LS was added per milliliter of pooled plasma volume. Phase separation was achieved by adding 0.2 ml of chloroform per 750 μl of Trizol-LS, mixing, and then centrifuging at 4800 x g for 15 minut…	mouse plasma (and liver, but sequences are only in the three plasma samples)
SRR947052	PRJNA213914	SAMN02298229
SRR947053	PRJNA213914	SAMN02298229
SRR1042915	PRJNA230622	SAMN02435738	Beatty,M., Guduric-Fuchs,J., Brown,E., Bridgett,S., Chakravarthy,U., Hogg,R.E. and Simpson,D.A. (2014) Small RNAs from plants, bacteria and fungi within the order Hypocreales are ubiquitous in human plasma. BMC Genomics, 15, 1–12.	Small RNA sequencing of plasma RNA	Blood samples were collected in EDTA-treated tubes and plasma separated immediately by centrifugation for 10 minutes at 1,000g for 10 min and subsequently at 10,000g for 10 min prior to RNA extraction using a miRNeasy kit (Qiagen, Crawley, UK). Small RNA libraries were prepared using an Illumina Truseq small RNA sample prep kit	human plasma	0.24522
SRR1042916	PRJNA230622	SAMN02435739					0.17466
SRR1042917	PRJNA230622	SAMN02435737					0.565606
SRR1658345	PRJNA268092	SAMN03202904	Santa-Maria,I., Alaniz,M.E., Renwick,N., Cela,C., Fulga,T.A., Van Vactor,D., Tuschl,T., Clark,L.N., Shelanski,M.L., McCabe,B.D., et al. (2015) Dysregulation of microRNA-219 promotes neurodegeneration through post-transcriptional regulation of tau. J. Clin. Invest., 125, 681–686.	Dysregulation of microRNAs in neurodegeneration	Total RNA was extracted using the miRNeasy Kit (Qiagen) according to the manufacturer's protocol	post mortem brain (no volume/mass given)	0.981503
SRR1658346	PRJNA268092	SAMN03202903					0.987067
SRR1658347	PRJNA268092	SAMN03202905					0.605348
SRR1658348	PRJNA268092	SAMN03202906					0.975099
SRR1658349	PRJNA268092	SAMN03202902					0.996129
SRR1658350	PRJNA268092	SAMN03202909					0.26816
SRR1658351	PRJNA268092	SAMN03202911					0.994917
SRR1658352	PRJNA268092	SAMN03202915					0.99718
SRR1658353	PRJNA268092	SAMN03202917					0.998578
SRR1658354	PRJNA268092	SAMN03202912					0.431993
SRR1658355	PRJNA268092	SAMN03202913					0.955068
SRR1658356	PRJNA268092	SAMN03202907					0.999414
SRR1658357	PRJNA268092	SAMN03202908					0.993407
SRR1658358	PRJNA268092	SAMN03202916					0.998264
SRR1658359	PRJNA268092	SAMN03202910					0.994549
SRR1658360	PRJNA268092	SAMN03202914					0.987449
SRR039230	PRJNA79621	SAMN00010882	Chen,X., Yu,X., Cai,Y., Zheng,H., Yu,D., Liu,G., Zhou,Q., Hu,S. and Hu,F. (2010) Next-generation small RNA sequencing for microRNAs profiling in the honey bee Apis mellifera. Insect Mol Biol, 19, 799–805.	Next-generation small RNA sequencing for microRNAs profiling in the honeybee Apis mellifera	not stated
SM1	NA	NA	Wang,K., Li,H., Yuan,Y., Etheridge,A., Zhou,Y., Huang,D., Wilmes,P. and Galas,D. (2012) The complex exogenous RNA spectra in human plasma: an interface with human gut biota? PLoS ONE, 7, e51009.	profiling of exogenous sRNA in human plasma	For serum or plasma, total RNA was extracted from 100 ml of the sample using the miRNeasy kit (Qiagen, Valencia, CA)	human blood plasma (100 µl)
SM11	NA	NA
SM12	NA	NA
SM13	NA	NA
SM2	NA	NA
SM3	NA	NA
SM6	NA	NA
SM7	NA	NA
SM8	NA	NA

## Sheet: ST3_potentialExRNAs
Supplementary Table 3 - potential exogenous sequences from human plasma									cpm
						no library			no column		regular 2												ultra-clean 1												ultra-clean 2				regular 3
read	length	best hit	bit score	perfect match	sequence	1	2	3	water reprep	water rerun	eluate	eluate reprep	eluate re-sequencing	spike-in eluate	mock	45 µl plasma	100 µl plasma - 1	100 µl plasma - 2	100 µl plasma - 3	223 µl plasma	500 µl plasma	1115 µl plasma	eluate	eluate reprep	eluate re-sequencing	spike-in eluate	mock	45 µl plasma	100 µl plasma - 1	100 µl plasma - 2	100 µl plasma - 3	223 µl plasma	500 µl plasma	1115 µl plasma	eluate	eluate reprep	eluate re-sequencing	spike-in eluate	eluate	eluate reprep	eluate re-sequencing	spike-in eluate	mock	45 µl plasma	100 µl plasma - 1	100 µl plasma - 2	100 µl plasma - 3	223 µl plasma	500 µl plasma
1	28	|gi||1238376546||gb||CP022464.2|| [Clostridium] bolteae strain ATCC BAA-613, complete genome|	44.5672	no	GCGTTACTAATCGGTCGAGGGCTTATCC	0	0	0	0	0	0	0	0	0	2.4776	0	0.326554	0	0	0	3.59114	1.39646	0	0	0	0	1.88587	0	0	0	2.39659	5.14636	0	1.51023	0	0	0	0	0	0	0	0	0	0	0	2.92153	0	0	1.00601
2	28	|gi||295102939||emb||FP929046.1|| Faecalibacterium prausnitzii SL3/3 draft genome|	51.7806	yes	GAGGTAGCGAGTTCGAGCCTCGTCGGCC	0	0	0	0	0	0	0	0	0	2.83154	0	0	0	4.45996	0	0	0	0	0	0	0	0	3.47974	1.75391	4.0822	0	0	0	0	0	0	0	0	0	0	0	0	0	0	0	0	3.50986	31.8192	0
3	28	|gi||1246377597||gb||CP023449.1|| Rhizorhabdus dicambivorans strain Ndbn-20 chromosome, complete genome|	49.9773	no	CCTTATCGGATTGGACGTGCTTCGAAAC	0	0	0	0	0	0	0	0	0	0	0	10.1232	4.89995	2.02725	17.3581	4.14362	1.39646	0	0	0	0	0	0	0	0	0	0	0	0	0	0	0	0	0	0	0	0	0	1.89744	0	0	0	0	0
4	28	|gi||1249971486||gb||CP017261.1|| Lactobacillus paracasei strain FAM18149 chromosome, complete genome|	46.3705	no	GGAGAGTTGTCCGAGAGGCTGAGGGAGC	0	0	0	0	0	0	0	0	0	0	0	1.95932	1.39999	3.64905	0	0	0	0	0	0	0	0	0	0	1.08859	2.09701	0	0	0	0	0	0	0	0	0	0	0	0	17.077	0	0	0	16.8455	0
5	28	|gi||723001977||dbj||AP014683.1|| Burkholderiales bacterium GJ-E10 DNA, complete genome|	48.1739	no	GTCCGGATGGCGGAACTGGTAGACGCGC	0	0	0	0	0	0	0	0	0	0	0	0.979662	0	1.21635	0	1.10497	0.558584	0	0	0	0	0	0	0	0	0	4.11709	0.621943	1.51023	0	0	0	0	0	0	0	0	0	0	0	4.9666	0	0	1.34135
6	34	|gi||1140116511||gb||CP019420.1|| Mycobacterium sp. MS1601, complete genome|	62.6008	yes	CGGCCGGACGACCGTGGCGCTCGGGCTTCGCGAT	0	0	0	0	0	0	0	0	0	0	0	0.326554	1.04999	1.6218	2.62009	0	0.558584	0	0	0	0	0	0	0	0	0	0	0	0.604093	0	0	0	0	0	0	0	0	0	0	0	1.75292	2.33991	0	3.01803
7	27	|gi||510121232||gb||KC471224.1|| Uncultured bacterium clone T1_31 16S ribosomal RNA gene, partial sequence|	49.9773	yes	TGACAACGGAGAGTTTGATCCTGGCTC	0	0	0	0	0	0	0	0	0	0	0	3.26554	0	2.4327	0	3.3149	2.51363	0	0	0	0	0	0	0	1.63288	0	0	3.10971	3.62456	0	0	0	0	0	0	0	0	0	0	4.06898	3.21368	0	0	2.01202
8	33	|gi||635212871||tpe||LK008609.1|| TPA: Hahella chejuensis KCTC 2396 tRNA-Leu-CAA-1-1 gene|	49.9773	no	GTCCGGATGGCGGAACTGGTAGACGCGCACGTT	0	0	0	0	0	0	0	0	0	0.353942	0	0	3.14997	0.405451	0	0.828724	0.558584	0	0	0	0	0.942936	0	4.09245	2.72147	4.79318	0	0	0.906139	0	0	0	0	0	0	0	0	0	1.35532	13.0789	3.21368	4.97231	0	0.335337
9	33	|gi||1249971486||gb||CP017261.1|| Lactobacillus paracasei strain FAM18149 chromosome, complete genome|	55.3874	no	GGGTCGAAGGTTCGAATCCTTTAGTCGGCACCA	0	0	0	0	0	0	0	0	0	0	0	2.28588	3.84996	3.2436	0	0	0	0	0	0	0	0	5.79957	6.72331	0	1.79744	0	0	0	0	0	0	0	0	0	0	0	0	0	0	3.79799	0	0	0
10	26	|gi||1249971486||gb||CP017261.1|| Lactobacillus paracasei strain FAM18149 chromosome, complete genome|	48.1739	yes	ATTTATATGAGAGTTTGATCCTGGCT	0	0	0	0	0	0	0	0	0	0	0	1.95932	0	3.2436	0	0	0	0	0	0	0	0	0	0	1.90503	8.68763	0	0	0	0	0	0	0	0	0	0	0	0	3.52382	0	0	0.292489	17.7813	0
11	26	|gi||747129828||gb||CP009788.1|| Geobacter pickeringii strain G13, complete genome|	44.5672	no	GTCCGGATGGCGGAACTGGTAGACGC	0	0	0	0	0	0	0	0	0	0	0	0	0	0	0	1.65745	0	0	0	0	0	0	3.18976	3.80013	3.81006	0	3.60245	3.42068	1.20819	0	0	0	0	0	0	0	0	0	0	0	7.01167	0	0	1.34135
12	26	|gi||971238602||gb||CP013068.1|| Pannonibacter phragmitetus strain 31801, complete genome|	48.1739	yes	CGGGAGAGTAGGTCGCTGCCAGGCCT	0	0	0	0	0	0	0	0	0	2.12365	1.40356	0	0	0.405451	0	0	1.11717	0	0	0	0	0	1.73987	2.04622	0	1.19829	3.08782	0	0.302046	0	0	0	0	0	0	0	0	0	0	0	2.92153	0	0	0.670674
13	26	|gi||1253559231||gb||MG101842.1|| Cladophialophora chaetospira strain EF-363 internal transcribed spacer 1, partial sequence; 5.8S ribosomal RNA gene and internal transcribed spacer 2, complete sequence; and large subunit ribosomal RNA gene, partial sequence|	48.1739	yes	AATTCCAGTGAGTCATCGAATCTTTG	0	0	0	0	0	0	0	0	0	0	2.10534	0	0	2.02725	0	0	0	0	0	0	0	0	0	0	0	0	0	0	0	0	0	0	0	0	0	0	0.482636	0	4.33701	4.94091	5.25875	2.33991	0	1.34135
14	25	|gi||1249971486||gb||CP017261.1|| Lactobacillus paracasei strain FAM18149 chromosome, complete genome|	46.3705	yes	ATTTATATGAGAGTTTGATCCTGGC	0	0	0	0	0	0	0	0	0	0	2.45623	0	0	0	0	0	0	0	0	0	0	0	7.24946	0	6.25938	3.59488	0	0	0	0	0	0	0	0	0	0	0	0	5.69233	3.19706	0	0	0	0
15	32	|gi||1072920417||ref||XM_018615284.1|| PREDICTED: Raphanus sativus programmed cell death protein 4 (LOC108842386), mRNA|	39.157	no	AGCCGGCGGTTGGCTTGCTGCCTCGTTTAGAC	0	0	0	0	0	0	0	0	0	0	0	5.22486	0.349996	2.4327	0	0.276241	1.39646	0	0	0	0	1.25725	1.15991	3.21549	0.816441	0	0	1.86583	2.11433	0	0	0	0	0	0	0	0	0	0	2.90641	2.04507	0	0	0
16	25	|gi||1167602288||gb||KY462818.1|| Bisporella subpallida voucher G.M. 2016-02-14 small subunit ribosomal RNA gene, partial sequence; internal transcribed spacer 1, 5.8S ribosomal RNA gene, and internal transcribed spacer 2, complete sequence; and large subunit ribosomal RNA gene, partial sequence|	46.3705	yes	TCGTAGTCGGATACGAATAGGCCTT	0	0	0	0	0	0	0	0	0	2.4776	0	0	2.44997	4.45996	0	1.10497	0	0	0	0	0	0	0	0	0	0	0	0	0	0	0	0	0	0	0	0	1.44791	0	1.62638	5.23155	10.8097	1.16995	0	2.01202
17	24	|gi||1253559227||gb||MG101838.1|| Saccharomyces cerevisiae strain KCCM200284 small subunit ribosomal RNA gene, partial sequence|	44.5672	yes	AACCAGGACTTTTACTTTGAAAAA	0	0	0	0	0	0	0	0	0	0	0	1.63277	3.14997	0	0	0.276241	0	0	0	0	0	0	0	0	0	0	4.63173	0	0	0	0	0	0	0	1.21576	0	0	0	0	6.9754	2.92153	3.21738	0	2.01202
18	24	|gi||1240498546||gb||MF630949.1|| Exophiala xenobiotica isolate P9G3.2 large subunit ribosomal RNA gene, partial sequence|	44.5672	yes	CGCGCTTCGGCTCGGATGTTGGCG	0	0	0	0	0	0	0	0	0	0	0	5.87797	0	0	0	0	1.39646	0	0	0	0	0	0	0	0	0	0	0	0	0	0	0	0	0	0	0	4.34372	0	5.1502	5.23155	3.79799	6.14226	0	3.01803
19	31	|gi||1085742359||emb||LT629711.1|| Phycicoccus dokdonensis strain DSM 22329 genome assembly, chromosome: I|	57.1907	yes	GGAGTCAGAAATGCGCGTTATAGTCGAAGGG	0	0	0	0	0	0	0	0	0	0	0	7.8373	3.49996	0	0	0	0	0	1.92445	0	0	0.628624	0	5.84635	6.53153	0	6.43295	0	0	0	0	0	0	0	0	0	0	0	0	0	0	3.50986	0	0
20	21	|gi||716056622||dbj||AP014680.1|| Lactobacillus hokkaidonensis DNA, complete genome|	35.5503	no	CGAATCCTTTAGTCGGCACCA	0	0	0	0	0	0	0	0	0	0	1.05267	12.7356	9.4499	15.4071	0	0.552483	0	0	0	0	0	1.57156	4.63966	4.9694	2.44932	0	0	0.310971	0	0	0	0	0	0	0	0	0	0	0	0	3.79799	0	0	0
21	21	|gi||1206517345||gb||MF343962.1|| Syzygospora sp. clone G-jav2-SSU2_OTU-0-339_2 small subunit ribosomal RNA gene, partial sequence|	39.157	yes	AGTGAGATCTCCGGATTGGCT	0	0	0	0	0.248231	0	0	0	0	0	1.75445	0	2.44997	2.4327	0	1.10497	0	0	0	0	0	0	0	0	3.53791	0	0	1.55486	0	0	0	0	0	0	0	0	0	0	2.71063	0	0	0	0	0
[truncated: 17 more columns]

## Sheet: ST4_prokaryoticStrains
Supplementary Table 4 - prokaryotic strains whose genomes were used in the initial analysis of potential exogenous sRNAs in plasma
Acaryochloris CCMEE 5410 uid78283
Acaryochloris marina MBIC11017 uid58167
Acetivibrio cellulolyticus CD2 uid51533
Acetobacteraceae bacterium AT 5844 uid80697
Acetobacter aceti NBRC 14818 uid70715
Acetobacterium woodii DSM 1030 uid88073
Acetobacter pasteurianus IFO 3283 12 uid158379
Acetobacter pasteurianus NBRC 101655 uid180966
Acetobacter pomorum DM001 uid65823
Acetobacter tropicalis NBRC 101654 uid68643
Acetohalobium arabaticum DSM 5501 uid51423
Acetonema longum DSM 6540 uid68557
Acholeplasma laidlawii PG 8A uid58901
Achromobacter piechaudii ATCC 43553 uid47029
Achromobacter piechaudii HLE uid180864
Achromobacter SY8 uid78829
Achromobacter xylosoxidans A8 uid59899
Achromobacter xylosoxidans AXX A uid181575
Achromobacter xylosoxidans C54 uid181399
Acidaminococcus fermentans DSM 20731 uid43471
Acidaminococcus intestini RyC MR95 uid74445
Acidianus hospitalis W1 uid66875
Acidilobus saccharovorans 345 15 uid51395
Acidimicrobidae bacterium YM16 304 uid193703
Acidimicrobium ferrooxidans DSM 10331 uid59215
Acidiphilium PM uid68637
Acidithiobacillus caldus SM 1 uid70791
Acidithiobacillus ferrivorans SS3 uid67387
Acidithiobacillus ferrooxidans ATCC 53993 uid58613
Acidithiobacillus thiooxidans ATCC 19377 uid157459
Acidobacterium capsulatum ATCC 51196 uid59127
Acidobacterium MP5ACTX9 uid50551
Acidocella MX AZ02 uid178063
Acidothermus cellulolyticus 11B uid58501
Acidovorax avenae ATCC 19860 uid42497
Acidovorax CF316 uid170384
Acidovorax citrulli AAC00 1 uid58429
Acidovorax delafieldii 2AN uid55645
Acidovorax JS42 uid58427
Acidovorax KKS102 uid176500
Acidovorax NO 1 uid80409
Acidovorax radicis N35 uid74319
Aciduliprofundum boonei T469 uid54657
Aciduliprofundum MAR08 339 uid184407
Acinetobacter ADP1 uid61597
Acinetobacter baumannii AB 2008 23 01 01 7 uid190540
Acinetobacter baumannii IS 143 uid180919
Acinetobacter baumannii OIFC098 uid180904
Acinetobacter baumannii SDF uid61601
Acinetobacter baumannii WC 136 uid182891
Acinetobacter bereziniae LMG 1003 uid173060
Acinetobacter calcoaceticus PHEA 2 uid83123
Acinetobacter haemolyticus ATCC 19194 uid47361
Acinetobacter HA uid167861
Acinetobacter johnsonii SH046 uid41583
Acinetobacter junii SH205 uid41585
Acinetobacter lwoffii SH145 uid41587
Acinetobacter NBRC 100985 uid78547
Acinetobacter NCTC 7422 uid173058
Acinetobacter oleivorans DR1 uid50119
Acinetobacter P8 3 8 uid77731
Acinetobacter parvus DSM 16617 CIP 108168 uid173057
Acinetobacter radioresistens SH164 uid41589
Acinetobacter SH024 uid47031
Acinetobacter ursingii DSM 16037 CIP 107286 uid173056
Actinobacillus minor 202 uid55633
Actinobacillus minor NM305 uid55947
Actinobacillus pleuropneumoniae serovar 11 56153 uid52575
Actinobacillus pleuropneumoniae serovar 12 1096 uid52577
Actinobacillus pleuropneumoniae serovar 13 N273 uid52579
Actinobacillus pleuropneumoniae serovar 1 4074 uid54091
Actinobacillus pleuropneumoniae serovar 2 4226 uid51541
Actinobacillus succinogenes 130Z uid58247
Actinobacillus suis H91 0380 uid176363
Actinobacillus ureae ATCC 25976 uid62663
actinobacterium SCGC AAA027 L06 uid174471
Actinobaculum massiliae ACS 171 V Col2 uid182883
Actinomyces coleocanis DSM 15436 uid55457
Actinomyces georgiae F0490 uid180495
Actinomyces graevenitzii C83 uid80681
Actinomyces ICM39 uid171968
Actinomyces ICM47 uid170984
Actinomyces massiliensis F0489 uid180496
Actinomyces naeslundii Howell 279 uid172633
Actinomyces neuii BVS029A5 uid175494
Actinomyces odontolyticus ATCC 17982 uid54529
Actinomyces odontolyticus F0309 uid46093
Actinomyces oral taxon 170 F0386 uid66153
Actinomyces oral taxon 171 F0337 uid62285
Actinomyces oral taxon 175 F0384 uid72193
Actinomyces oral taxon 178 F0338 uid62223
Actinomyces oral taxon 180 F0310 uid61455
Actinomyces oral taxon 181 F0379 uid183776
Actinomyces oral taxon 448 F0400 uid70615
Actinomyces oral taxon 848 F0332 uid55987
Actinomyces oral taxon 849 F0330 uid80683
Actinomyces oris K20 uid63275
Actinomyces turicensis ACS 279 V Col4 uid175493
Actinomyces urogenitalis DSM 15434 uid55459
Actinomyces viscosus C505 uid51663
Actinoplanes missouriensis 431 uid158169
Actinoplanes SE50 110 uid162333
Actinosynnema mirum DSM 43827 uid58951
Advenella kashmirensis WT001 uid80859
Aequorivita sublithincola DSM 14238 uid168181
Aerococcus urinae ACS 120 V Col10a uid64757
Aerococcus viridans ATCC 11563 uid48397
Aeromonas hydrophila ATCC 7966 uid58617
Aeromonas hydrophila SSU uid181618
Aeromonas media WS uid180868
Aeromonas salmonicida A449 uid58631
Aeromonas veronii AMC34 uid181620
Aeropyrum pernix K1 uid57757
Afipia 1NLS2 uid49955
Afipia broomeae ATCC 49717 uid179398
Afipia clevelandensis ATCC 49720 uid179397
Afipia felis ATCC 53690 uid179396
Aggregatibacter actinomycetemcomitans RhAA1 uid180029
Aggregatibacter actinomycetemcomitans serotype b SCC1398 uid179607
Aggregatibacter actinomycetemcomitans serotype c SCC2302 uid179609
Aggregatibacter actinomycetemcomitans serotype e SC1083 uid179604
Aggregatibacter actinomycetemcomitans serotype e SCC393 uid179605
Aggregatibacter aphrophilus ATCC 33389 uid179697
Aggregatibacter aphrophilus F0387 uid181403
Aggregatibacter aphrophilus NJ8700 uid59407
Aggregatibacter segnis ATCC 33393 uid61481
Agrobacterium albertimagni AOL15 uid176603
Agrobacterium ATCC 31749 uid67813
Agrobacterium fabrum C58 uid57865
Agrobacterium H13 3 uid63403
Agrobacterium radiobacter K84 uid58269
Agrobacterium tumefaciens C58 uid57865
Agrobacterium tumefaciens CCNWGS0286 uid179991
Agrobacterium vitis S4 uid58249
Agromonas oligotrophica S58 uid192186
Ahrensia R2A130 uid51717
Akkermansia muciniphila ATCC BAA 835 uid58985
Alcaligenes faecalis NCIB 8687 uid170035
Alcanivorax borkumensis SK2 uid58169
Alcanivorax DG881 uid54659
Alcanivorax dieselolei B5 uid176364
Alcanivorax hongdengensis A 11 3 uid176602
Alcanivorax W11 5 uid176219
Alicycliphilus denitrificans BC uid49953
Alicycliphilus denitrificans K601 uid66307
Alicyclobacillus acidocaldarius DSM 446 uid59199
Alicyclobacillus acidocaldarius Tc 4 1 uid158681
Alicyclobacillus hesperidum URH17 3 68 uid174618
Aliivibrio salmonicida LFI1238 uid59251
Alishewanella agri BL06 uid170036
Alishewanella jeotgali KCTC 22429 uid83015
Alistipes finegoldii DSM 17242 uid168180
Alistipes indistinctus YIT 12060 uid75115
Alistipes JC136 uid174622
Alistipes putredinis DSM 17216 uid54803
Alkalilimnicola ehrlichii MLHE 1 uid58467
Alkaliphilus metalliredigens QYMF uid58171
Alkaliphilus oremlandii OhILAs uid58495
Allochromatium vinosum DSM 180 uid46083
Alloiococcus otitis ATCC 51267 uid182884
alpha proteobacterium BAL199 uid54661
alpha proteobacterium HIMB114 uid41503
alpha proteobacterium HIMB59 uid175778
alpha proteobacterium HIMB5 uid175779
alpha proteobacterium IMCC14465 uid174247
alpha proteobacterium JLT2015 uid190634
Alteromonas macleodii Black Sea 11 uid176365
Alteromonas macleodii Deep ecotype uid58251
Alteromonas S89 uid81111
Alteromonas SN2 uid67349
Aminobacterium colombiense DSM 12261 uid47083
Ammonifex degensii KC4 uid41053
Amphibacillus xylanus NBRC 15112 uid176453
Amycolatopsis ATCC 39116 uid159503
Amycolatopsis azurea DSM 43854 uid189461
Amycolatopsis decaplanina DSM 44594 uid191935
Amycolatopsis mediterranei U32 uid50565
Amycolicicoccus subflavus DQS3 9A1 uid67253
Anabaena 90 uid179383
Anabaena cylindrica PCC 7122 uid183339
Anabaena variabilis ATCC 29413 uid58043
Anaerobaculum hydrogeniformans ATCC BAA 1850 uid55759
Anaerobaculum mobile DSM 13181 uid168323
Anaerococcus hydrogenalis ACS 025 V Sch4 uid63589
Anaerococcus hydrogenalis DSM 7454 uid55367
Anaerococcus lactolyticus ATCC 51172 uid55391
Anaerococcus prevotii ACS 065 V Col13 uid179701
Anaerococcus prevotii DSM 20548 uid59219
Anaerococcus tetradius ATCC 35098 uid55461
Anaerococcus vaginalis ATCC 51170 uid56001
Anaerofustis stercorihominis DSM 17244 uid54805
Anaeroglobus geminatus F0357 uid80689
Anaerolinea thermophila UNI 1 uid62245
Anaeromyxobacter dehalogenans 2CP 1 uid58989
Anaeromyxobacter Fw109 5 uid58755
Anaeromyxobacter K uid58953
Anaerophaga HS1 uid80885
Anaerophaga thermohalophila DSM 12881 uid72977
Anaerostipes 3 2 56FAA uid61867
Anaerostipes caccae DSM 14662 uid54561
Anaerotruncus colihominis DSM 17241 uid54807
Anaplasma marginale Puerto Rico uid55105
Anaplasma phagocytophilum HZ uid57951
Anoxybacillus DT3 1 uid193779
Anoxybacillus flavithermus TNO 09 006 uid184762
Anoxybacillus flavithermus WK1 uid59135
Aquifex aeolicus VF5 uid57765
Aquimarina agarilytica ZC1 uid173055
Arcanobacterium haemolyticum DSM 20595 uid49489
Archaeoglobus fulgidus DSM 4304 uid57717
Archaeoglobus profundus DSM 5631 uid43493
Archaeoglobus veneficus SNP6 uid65269
Arcobacter butzleri ED 1 uid158699
Arcobacter butzleri RM4018 uid58557
Arcobacter L uid158135
Arcobacter nitrofigilis DSM 7299 uid49001
Aromatoleum aromaticum EbN1 uid58231
Arthrobacter arilaitensis Re117 uid53509
Arthrobacter aurescens TC1 uid58109
Arthrobacter chlorophenolicus A6 uid58969
Arthrobacter crystallopoietes BAB 32 uid184765
Arthrobacter FB24 uid58141
Arthrobacter globiformis NBRC 12137 uid78817
Arthrobacter nitroguajacolicus Rue61a uid174511
Arthrobacter phenanthrenivorans Sphe3 uid63629
Arthrobacter SJCon uid187581
Arthrospira maxima CS 328 uid55093
Arthrospira platensis Paraca uid55907
Aster yellows witches broom phytoplasma AYWB uid58297
Asticcacaulis biprosthecum C19 uid66137
Asticcacaulis excentricus CB 48 uid55641
Atopobium ICM58 uid171969
Atopobium parvulum DSM 20469 uid59195
Atopobium rimae ATCC 49626 uid55409
Atopobium vaginae DSM 15829 uid53885
Atopobium vaginae DSM 15829 uid55463
Atopobium vaginae PB189 T1 4 uid51527
Aurantimonas manganoxydans SI85 9A1 uid54267
Austwickia chelonae NBRC 105200 uid174617
Azoarcus BH72 uid61603
Azoarcus KH32C uid193704
Azorhizobium caulinodans ORS 571 uid58905
Azospirillum amazonense Y2 uid73583
Azospirillum B510 uid46085
Azospirillum brasilense Sp245 uid162161
Azospirillum lipoferum 4B uid82343
Azotobacter vinelandii DJ uid57597
Bacillus 10403023 uid174324
Bacillus 1NLA3E uid81841
Bacillus 2 A 57 CT2 uid62059
Bacillus 7 6 55CFAA CT2 uid80427
Bacillus 916 uid170241
Bacillus alcalophilus ATCC 27647 uid173850
Bacillus amyloliquefaciens FZB42 uid58271
Bacillus amyloliquefaciens plantarum CAU B946 uid84215
Bacillus amyloliquefaciens plantarum UCMB5036 uid190705
Bacillus amyloliquefaciens plantarum YAU B9601 Y2 uid159001
Bacillus amyloliquefaciens XH7 uid158881
Bacillus anthracis A2012 uid54101
Bacillus atrophaeus C89 uid180426
Bacillus azotoformans LMG 9581 uid178561
Bacillus B14905 uid54613
Bacillus bataviensis LMG 21833 uid178560
Bacillus BT1B CT2 uid62055
Bacillus cellulosilyticus DSM 2522 uid43329
Bacillus cereus 03BB108 uid54835
Bacillus cereus ATCC 14579 uid57975
Bacillus cereus BAG1O 2 uid181657
Bacillus cereus BAG1X1 3 uid181659
Bacillus cereus BAG3X2 1 uid181664
Bacillus cereus BAG6X1 2 uid181675
Bacillus cereus biovar anthracis CI uid50615
Bacillus cereus F837 76 uid83611
Bacillus cereus HuA4 10 uid181682
Bacillus cereus HuB4 10 uid181685
Bacillus cereus HuB5 5 uid181686
Bacillus cereus VD014 uid181692
Bacillus cereus VD022 uid181654
Bacillus cereus VD048 uid181694
Bacillus cereus VD107 uid181697
Bacillus cereus VD115 uid181698
Bacillus cereus VD142 uid181655
Bacillus cereus VD156 uid181701
Bacillus clausii KSM K16 uid58237
Bacillus coagulans 2 6 uid68053
Bacillus coagulans 36D1 uid54335
Bacillus coahuilensis m4 4 uid54797
Bacillus cytotoxicus NVH 391 98 uid58317
Bacillus halodurans C 125 uid57791
Bacillus HYC 10 uid176491
Bacillus JS uid162189
Bacillus licheniformis WX 02 uid181710
Bacillus M 2 6 uid167723
Bacillus m3 13 uid59767
Bacillus macauensis ZFHKF 1 uid169222
Bacillus megaterium DSM319 uid48371
Bacillus megaterium QM B1551 uid15862
Bacillus megaterium WSH 002 uid159841
Bacillus mojavensis RO H 1 uid171173
Bacillus NRRL B 14911 uid54211
Bacillus pseudofirmus OF4 uid45847
Bacillus pumilus ATCC 7061 uid55251
Bacillus pumilus SAFR 032 uid59017
Bacillus selenitireducens MLS10 uid49513
Bacillus SG 1 uid54663
Bacillus smithii 7 3 47FAA uid80423
Bacillus sonorensis L12 uid191932
Bacillus stratosphericus LAMA 585 uid193789
Bacillus subtilis 168 uid57675
Bacillus subtilis inaquosorum KCTC 13429 uid187347
Bacillus subtilis natto BEST195 uid183001
Bacillus subtilis RO NN 1 uid158879
Bacillus subtilis SC 8 uid179898
Bacillus subtilis spizizenii ATCC 6633 uid49045
Bacillus subtilis spizizenii TU B 10 uid73967
Bacillus subtilis XF 1 uid189187
Bacillus thuringiensis MC28 uid176369
Bacillus thuringiensis serovar israelensis ATCC 35646 uid54295
Bacillus thuringiensis serovar kurstaki HD73 uid189188
Bacillus vallismortis DV1 F 3 uid171172
Bacteriovorax marinus SJ uid82341
bacterium BT 1 uid184079
bacterium Ellin514 uid54925
Bacteroides 1 1 14 uid49709
Bacteroides 1 1 6 uid55577
Bacteroides 2 1 16 uid41707
Bacteroides 2 1 33B uid41591
Bacteroides 3 1 19 uid49705
Bacteroides 3 1 23 uid49963
Bacteroides 4 3 47FAA uid55585
Bacteroides 9 1 42FAA uid55587
Bacteroides caccae CL03T12C61 uid181623
Bacteroides capillosus ATCC 29799 uid54531
Bacteroides cellulosilyticus CL02T12C19 uid181624
Bacteroides cellulosilyticus DSM 14838 uid55279
Bacteroides clarus YIT 12056 uid66155
Bacteroides coprocola DSM 17136 uid54879
Bacteroides coprophilus DSM 18228 uid55301
Bacteroides D1 uid55589
Bacteroides D22 uid49721
Bacteroides dorei 5 1 36 D4 uid55593
Bacteroides dorei CL02T00C15 uid181625
Bacteroides eggerthii DSM 20697 uid54989
Bacteroides faecis MAJ27 uid86875
Bacteroides finegoldii DSM 17565 uid54985
Bacteroides fluxus YIT 12057 uid66157
Bacteroides fragilis 3 1 12 uid55575
Bacteroides fragilis 638R uid84217
Bacteroides fragilis CL03T00C08 uid181628
Bacteroides fragilis HMW 610 uid181634
Bacteroides fragilis HMW 615 uid181635
Bacteroides fragilis NCTC 9343 uid57639
Bacteroides fragilis YCH46 uid58195
Bacteroides helcogenes P 36 108 uid62135
Bacteroides intestinalis DSM 17393 uid54881
Bacteroides nordii CL02T12C05 uid170043
Bacteroides oleiciplenus YIT 12058 uid182882
Bacteroides ovatus CL02T12C04 uid181636
Bacteroides pectinophilus ATCC 43243 uid54987
Bacteroides plebeius DSM 17135 uid54991
Bacteroides salanitronis DSM 18170 uid63269
Bacteroides salyersiae CL02T12C01 uid170041
Bacteroides stercoris ATCC 43183 uid54825
Bacteroides thetaiotaomicron VPI 5482 uid62913
Bacteroides uniformis ATCC 8492 uid54547
Bacteroides uniformis uid13130
Bacteroides vulgatus ATCC 8482 uid58253
Bacteroides vulgatus CL09T03C04 uid181641
Bacteroides vulgatus PC510 uid47771
Bacteroidetes oral taxon 274 F0058 uid49703
Barnesiella intestinihominis YIT 11860 uid175259
Bartonella alsatica IBS 382 uid170862
Bartonella australis Aust NH1 uid189950
Bartonella bacilliformis INS uid180945
Bartonella birtlesii LL WM9 uid170860
Bartonella clarridgeiae 73 uid62131
Bartonella DB5 6 uid170850
Bartonella doshiae NCTC 12862 uid170852
Bartonella elizabethae F9251 uid181718
Bartonella elizabethae Re6043vi uid170853
Bartonella grahamii as4aup uid59405
Bartonella henselae Houston 1 uid57745
Bartonella melophagi K 2C uid170858
Bartonella quintana RM 11 uid174512
Bartonella quintana Toulouse uid57635
Bartonella rattimassiliensis 15908 uid170856
Bartonella tamiae Th307 uid181719
Bartonella taylorii 8TBB uid170861
Bartonella tribocorum CIP 105476 uid59129
Bartonella vinsonii arupensis OK 94 513 uid181717
Bartonella vinsonii arupensis Pm136co uid170857
Bartonella vinsonii berkhoffii Winnie uid189951
Bartonella washoensis Sb944nv uid181716
Baumannia cicadellinicola Hc Homalodisca coagulata uid58111
Bdellovibrio bacteriovorus HD100 uid61595
Bdellovibrio bacteriovorus Tiberius uid182482
Bdellovibrio exovorus JSS uid194119
Beggiatoa alba B18LD uid163695
Beggiatoa SS uid54599
Beijerinckia indica ATCC 9039 uid59057
Belliella baltica DSM 15883 uid168182
Bergeyella zoohelcum ATCC 43767 uid181642
Bergeyella zoohelcum CCUG 30536 uid175685
Bermanella marisrubri uid54229
beta proteobacterium CB uid191340
beta proteobacterium KB13 uid54261
Beutenbergia cavernae DSM 12333 uid59047
Bibersteinia trehalosi 192 uid193709
Bifidobacterium 12 1 47BFAA uid61873
Bifidobacterium adolescentis L2 32 uid54549
Bifidobacterium angulatum DSM 20098 uid55113
Bifidobacterium animalis ATCC 25527 uid162513
Bifidobacterium animalis lactis AD011 uid58911
Bifidobacterium animalis lactis CNCM I 2494 uid158869
Bifidobacterium asteroides PRL2011 uid176921
Bifidobacterium bifidum NCIMB 41171 uid55283
Bifidobacterium breve ACS 071 V Sch8b uid158863
Bifidobacterium breve CECT 7263 uid179866
Bifidobacterium catenulatum DSM 16992 uid55369
Bifidobacterium dentium ATCC 27678 uid54901
Bifidobacterium dentium ATCC 27679 uid52349
Bifidobacterium gallicum DSM 20093 uid55371
Bifidobacterium longum 44B uid180438
Bifidobacterium longum infantis 157F uid62693
Bifidobacterium longum infantis ATCC 15697 uid159865
Bifidobacterium pseudocatenulatum DSM 20438 uid55303
Bifidobacterium thermophilum RBL67 uid193770
Bilophila 4 1 30 uid72973
Bilophila wadsworthia 3 1 6 uid61875
Bizionia argentinensis JUB59 uid72961
Blastococcus saxobsidens DD2 uid89391
Blastopirellula marina DSM 3645 uid54189
Blattabacterium Blaberus giganteus uid165873
Blattabacterium Blatta orientalis Tarazona uid188115
Blattabacterium Blattella germanica Bge uid41533
Blattabacterium Cryptocercus punctulatus Cpu uid81083
Blattabacterium Mastotermes darwiniensis MADAR uid77127
Blattabacterium Panesthia angustipennis spadica BPAA uid193717
Blattabacterium Periplaneta americana BPLAN uid41287
Blautia hydrogenotrophica DSM 10507 uid54939
Bordetella avium 197N uid61563
Bordetella bronchiseptica D445 uid182957
Bordetella bronchiseptica MO149 uid177517
Bordetella holmesii F627 uid190096
Bordetella parapertussis 12822 uid57615
Bordetella petrii DSM 12804 uid61631
Borrelia afzelii HLJ01 uid177930
Borrelia bissettii DN127 uid71231
Borrelia burgdorferi JD1 uid161197
Borrelia burgdorferi N40 uid161241
Borrelia burgdorferi ZS7 uid59429
Borrelia duttonii Ly uid58791
Borrelia garinii BgVir uid162165
Borrelia garinii PBi uid58125
Borrelia hermsii DAH uid59225
Borrelia recurrentis A1 uid58793
Borrelia turicatae 91E135 uid58311
Borrelia valaisiana VS116 uid54823
Brachybacterium faecium DSM 4810 uid58649
Brachybacterium paraconglomeratum LC44 uid162599
Brachybacterium squillarum M 6 3 uid86873
Brachyspira 30446 uid183377
Brachyspira hampsonii 30599 uid188379
Brachyspira hyodysenteriae WA1 uid59291
Brachyspira intermedia PWS A uid158369
Brachyspira murdochii DSM 12563 uid48819
Brachyspira pilosicoli 95 1000 uid50609
Brachyspira pilosicoli P43 6 78 uid184077
Brachyspira pilosicoli WesB uid175256
Bradyrhizobium BTAi1 uid58505
Bradyrhizobium CCGE LA001 uid180899
Bradyrhizobium japonicum USDA 110 uid57599
Bradyrhizobium japonicum USDA 6 uid158851
Bradyrhizobium ORS 278 uid58941
Bradyrhizobium ORS 285 uid80837
Bradyrhizobium ORS 375 uid80707
Bradyrhizobium S23321 uid158167
Bradyrhizobium STM 3843 uid80711
Bradyrhizobium uid80709
Bradyrhizobium WSM1253 uid162939
Bradyrhizobium YR681 uid171652
Brevibacillus agri BAB 2500 uid184804
Brevibacillus BC25 uid171651
Brevibacillus brevis NBRC 100599 uid59175
Brevibacillus CF112 uid171680
Brevibacillus laterosporus GI 9 uid180972
Brevibacterium linens BL2 uid54109
Brevibacterium mcbrellneri ATCC 49030 uid48125
Brevundimonas BAL3 uid54665
Brevundimonas diminuta 470 4 uid183780
Brevundimonas diminuta ATCC 11568 uid66139
Brevundimonas subvibrioides ATCC 15264 uid42117
Brucella 83 13 uid55751
Brucella abortus bv 5 B3196 uid49427
Brucella BO2 uid52365
Brucella canis HSK A52141 uid83613
Bryantella formatexigens DSM 14469 uid54943
Buchnera aphidicola 5A Acyrthosiphon pisum uid59285
Buchnera aphidicola Ak Acyrthosiphon kondoi uid158533
Buchnera aphidicola Bp Baizongia pistaciae uid57827
Buchnera aphidicola Cc Cinara cedri uid58579
Buchnera aphidicola Cinara tujafilina uid68101
Buchnera aphidicola JF98 Acyrthosiphon pisum uid158845
Buchnera aphidicola JF99 Acyrthosiphon pisum uid158847
Buchnera aphidicola Sg Schizaphis graminum uid57913
Buchnera aphidicola TLW03 Acyrthosiphon pisum uid158849
Buchnera aphidicola Ua Uroleucon ambrosiae uid158535
Bulleidia extructa W1219 uid43197
Burkholderia 383 uid58073
Burkholderia ambifaria AMMD uid58303
Burkholderia ambifaria IOP40 10 uid54913
Burkholderia ambifaria MC40 6 uid58701
Burkholderia ambifaria MEX 5 uid54911
Burkholderia BT03 uid180532
Burkholderia CCGE1001 uid42975
Burkholderia CCGE1002 uid42523
Burkholderia CCGE1003 uid46253
Burkholderia cenocepacia H111 uid180971
Burkholderia cenocepacia HI2424 uid58369
Burkholderia cenocepacia K56 2Valvano uid188102
Burkholderia cenocepacia PC184 uid54353
Burkholderia cepacia GG4 uid173858
Burkholderia Ch1 1 uid48975
Burkholderia dolosa AUO158 uid54351
Burkholderia gladioli BSR3 uid66301
Burkholderia glumae BGR1 uid59397
Burkholderia graminis C4D1M uid54887
Burkholderia H160 uid55101
Burkholderia KJ006 uid165871
Burkholderia multivorans CGD1 uid55347
Burkholderia multivorans CGD2M uid55365
Burkholderia oklahomensis C6786 uid54789
Burkholderia oklahomensis EO147 uid54791
Burkholderia phenoliruptrix BR3459a uid176370
Burkholderia phymatum STM815 uid58699
Burkholderia phytofirmans PsJN uid58729
Burkholderia pseudomallei 1655 uid54283
Burkholderia pseudomallei BCC215 uid54765
Burkholderia pseudomallei MSHR346 uid29855
Burkholderia pseudomallei S13 uid54287
Burkholderia rhizoxinica HKI 454 uid60487
Burkholderia SJ98 uid160003
Burkholderia thailandensis Bt4 uid54787
Burkholderia thailandensis MSMB43 uid182042
Burkholderia TJI49 uid179699
Burkholderia ubonensis Bu uid54793
Burkholderia vietnamiensis G4 uid58075
Burkholderia xenovorans LB400 uid57823
Burkholderia YI23 uid81081
Butyrivibrio crossotus DSM 2876 uid55091
Butyrivibrio proteoclasticus B316 uid51489
Caenispirillum salinarum AK4 uid182892
Caldalkalibacillus thermarum TA2 A1 uid67815
Caldicellulosiruptor bescii DSM 6725 uid59201
Caldicellulosiruptor hydrothermalis 108 uid60157
Caldicellulosiruptor kronotskyensis 2002 uid60491
Caldicellulosiruptor lactoaceticus 6A uid60575
Caldicellulosiruptor obsidiansis OB47 uid51501
Caldicellulosiruptor owensensis OL uid60165
Caldicellulosiruptor saccharolyticus DSM 8903 uid58289
Caldilinea aerophila DSM 14535 NBRC 104270 uid158165
Caldisericum exile AZM16c01 uid158173
Caldisphaera lagunensis DSM 15908 uid183486
Calditerrivibrio nitroreducens DSM 19672 uid60821
Caldivirga maquilingensis IC 167 uid58711
Caloramator australicus RC3 uid171387
Calothrix PCC 6303 uid183109
Calothrix PCC 7507 uid182930
Caminibacter mediatlanticus TB 2 uid54669
Campylobacter 10 1 50 uid80421
Campylobacter coli 151 9 uid180336
Campylobacter coli 1948 uid180324
Campylobacter coli 2553 uid180306
Campylobacter coli 317 04 uid180329
Campylobacter coli 59 2 uid180323
Campylobacter coli H56 uid180342
Campylobacter coli H6 uid180339
Campylobacter concisus 13826 uid58667
Campylobacter concisus UNSWCD uid179611
Campylobacter curvus 525 92 uid58669
Campylobacter fetus venerealis Azul 94 uid54087
Campylobacter FOBRC14 uid173871
Campylobacter gracilis RM3268 uid55421
Campylobacter hominis ATCC BAA 381 uid58981
Campylobacter jejuni 2008 979 uid180366
Campylobacter jejuni 260 94 uid54369
Campylobacter jejuni D2600 uid182033
Campylobacter jejuni doylei 269 97 uid58671
Campylobacter jejuni LMG 23216 uid180346
Campylobacter jejuni LMG 23269 uid180352
Campylobacter jejuni LMG 23357 uid180356
Campylobacter jejuni LMG 9872 uid180384
Campylobacter lari RM2100 uid58115
Campylobacter rectus RM3267 uid55417
Campylobacter showae CC57C uid192737
Campylobacter showae RM3277 uid55419
Campylobacter upsaliensis JV21 uid61485
Campylobacter upsaliensis RM3195 uid54143
candidate division TM7 genomosp GTL1 uid54755
candidate division TM7 single cell isolate TM7b uid54641
candidate division TM7 single cell isolate TM7c uid54643
Candidatus Accumulibacter phosphatis clade IIA UW 1 uid59207
Candidatus Amoebophilus asiaticus 5a2 uid58963
Candidatus Aquiluna IMCC13023 uid158317
Candidatus Arthromitus SFB mouse SU uid180008
Candidatus Arthromitus SFB rat Yit uid73425
Candidatus Azobacteroides pseudotrichonymphae genomovar CFP2 uid59163
Candidatus Blochmannia chromaiodes 640 uid185308
Candidatus Blochmannia floridanus uid57999
Candidatus Blochmannia pennsylvanicus BPEN uid58329
Candidatus Blochmannia vafer BVAF uid62083
Candidatus Burkholderia kirkii UZHbot1 uid74017
Candidatus Cardinium hertigii uid175524
Candidatus Carsonella ruddii CE isolate Thao2000 uid172732
Candidatus Carsonella ruddii CS isolate Thao2000 uid172733
Candidatus Carsonella ruddii HC isolate Thao2000 uid172734
Candidatus Carsonella ruddii HT isolate Thao2000 uid172735
Candidatus Carsonella ruddii PC isolate NHV uid172736
Candidatus Carsonella ruddii uid58773
Candidatus Chloracidobacterium thermophilum B uid73587
Candidatus Cloacamonas acidaminovorans uid62959
Candidatus Desulforudis audaxviator MP104C uid59067
Candidatus Glomeribacter gigasporarum uid73781
Candidatus Haloredivivus G17 uid78329
Candidatus Hamiltonella defensa 5AT Acyrthosiphon pisum uid59289
Candidatus Hodgkinia cicadicola Dsem uid59311
Candidatus Kinetoplastibacterium blastocrithidii ex Strigomonas culicis uid183629
Candidatus Kinetoplastibacterium crithidii TCC036E uid189749
Candidatus Kinetoplastibacterium desouzaii TCC079E uid189750
Candidatus Kinetoplastibacterium galatii TCC219 uid189751
Candidatus Kinetoplastibacterium oncopeltii TCC290E uid189840
Candidatus Korarchaeum cryptofilum OPF8 uid58601
Candidatus Koribacter versatilis Ellin345 uid58479
Candidatus Liberibacter asiaticus psy62 uid59227
Candidatus Liberibacter solanacearum CLso ZC1 uid61245
Candidatus Methylomirabilis oxyfera uid161981
Candidatus Microthrix parvicella Bio17 1
Candidatus Midichloria mitochondrii IricVA uid68687
Candidatus Moranella endobia PCIT uid68739
Candidatus Mycoplasma haemolamae Purdue uid171259
Candidatus Nitrosoarchaeum limnia BG20 uid169874
Candidatus Nitrosoarchaeum limnia SFB1 uid66129
Candidatus Nitrosopumilus AR2 uid176130
Candidatus Nitrosopumilus koreensis AR1 uid176129
Candidatus Nitrososphaera gargensis Ga9 2 uid176707
Candidatus Nitrospira defluvii uid51175
Candidatus Odyssella thessalonicensis L13 uid72365
Candidatus Pelagibacter HTCC7211 uid54705
Candidatus Pelagibacter IMCC9063 uid66305
Candidatus Pelagibacter ubique HTCC1062 uid58401
Candidatus Phytoplasma australiense uid61641
Candidatus Phytoplasma mali uid59087
Candidatus Poribacteria WGA A3 uid43489
Candidatus Portiera aleyrodidarum BT QVLC uid176374
Candidatus Portiera aleyrodidarum TV uid195460
Candidatus Protochlamydia amoebophila UWE25 uid58079
Candidatus Puniceispirillum marinum IMCC1322 uid47081
Candidatus Regiella insecticola R5 15 uid179894
Candidatus Rickettsia amblyommii GAT 30V uid156845
Candidatus Riesia pediculicola USDA uid46841
Candidatus Ruthia magnifica Cm Calyptogena magnifica uid58645
Candidatus Solibacter usitatus Ellin6076 uid58139
Candidatus Sulcia muelleri CARI uid52535
Candidatus Sulcia muelleri DMIN uid47075
Candidatus Sulcia muelleri Hc Homalodisca coagulata uid54367
Candidatus Sulcia muelleri SMDSEM uid59393
Candidatus Tremblaya princeps PCIT uid68741
Candidatus Tremblaya princeps PCVAL uid159519
Candidatus Uzinura diaspidicola ASNER uid186740
Candidatus Vesicomyosocius okutanii HA uid59427
Candidatus Zinderia insecticola CARI uid52459
Capnocytophaga canimorsus Cc5 uid70727
Capnocytophaga CM59 uid174242
Capnocytophaga gingivalis ATCC 33624 uid55451
Capnocytophaga ochracea DSM 7271 uid59197
Capnocytophaga ochracea F0287 uid61279
Capnocytophaga oral taxon 324 F0483 uid183775
Capnocytophaga oral taxon 326 F0382 uid183774
Capnocytophaga oral taxon 329 F0087 uid66905
Capnocytophaga oral taxon 332 F0381 uid183773
Capnocytophaga oral taxon 335 F0486 uid180494
Capnocytophaga oral taxon 338 F0234 uid64409
Capnocytophaga oral taxon 380 F0488 uid183772
Capnocytophaga oral taxon 412 F0487 uid170040
Capnocytophaga sputigena ATCC 33612 uid55407
Carboxydibrachium pacificum DSM 12653 uid54667
Carboxydothermus hydrogenoformans Z 2901 uid57821
Cardinium endosymbiont cEper1 of Encarsia pergandiella uid175524
Cardiobacterium hominis ATCC 15826 uid55949
Cardiobacterium valvarum F0432 uid80727
Carnobacterium 17 4 uid65789
Carnobacterium AT7 uid54673
Carnobacterium maltaromaticum LMA28 uid179370
Catenibacterium mitsuokai DSM 15897 uid54829
Catenulispora acidiphila DSM 44928 uid59077
Caulobacter AP07 uid171682
Caulobacter crescentus CB15 uid57891
Caulobacter K31 uid58551
Caulobacter segnis ATCC 21756 uid41709
Cecembia lonarensis LW9 uid175678
Celeribacter baekdonensis B30 uid176352
Cellulomonas fimi ATCC 484 uid66779
Cellulomonas flavigena DSM 20109 uid48821
Cellulophaga algicola DSM 14237 uid62159
Cellulophaga lytica DSM 7489 uid63401
Cellvibrio BR uid167161
Cellvibrio gilvus ATCC 13127 uid68143
Cellvibrio japonicus Ueda107 uid59139
Cenarchaeum symbiosum A uid61411
Centipeda periodontii DSM 2778 uid67397
Chamaesiphon PCC 6605 uid183005
Chelativorans BNC1 uid58069
Chitinophaga pinensis DSM 2588 uid59113
Chlamydia muridarum Nigg uid57785
Chlamydia psittaci M56 uid175576
Chlamydia trachomatis A HAR 13 uid58333
Chlamydia trachomatis E 11023 uid161369
Chlamydia trachomatis G 11222 uid161361
Chlamydia trachomatis L2c uid68843
Chlamydophila abortus S26 3 uid57963
Chlamydophila caviae GPIC uid57783
Chlamydophila felis Fe C 56 uid57971
Chlamydophila pecorum E58 uid66295
Chlamydophila pneumoniae CWL029 uid57811
Chlamydophila pneumoniae LPCoLN uid159529
Chlamydophila psittaci CP3 uid175578
Chlorobaculum parvum NCIB 8327 uid59185
Chlorobium chlorochromatii CaD3 uid58375
Chlorobium ferrooxidans DSM 13031 uid54401
Chlorobium limicola DSM 245 uid58127
Chlorobium luteolum DSM 273 uid58175
Chlorobium phaeobacteroides BS1 uid58131
Chlorobium phaeobacteroides DSM 266 uid58133
Chlorobium phaeovibrioides DSM 265 uid58129
Chlorobium tepidum TLS uid57897
Chloroflexus Y 400 fl uid59085
Chloroherpeton thalassium ATCC 35110 uid59187
Chondromyces apiculatus DSM 436 uid175317
Chromobacterium violaceum ATCC 12472 uid58001
Chromohalobacter salexigens DSM 3043 uid62921
Chroococcidiopsis thermalis PCC 7203 uid183002
Chryseobacterium CF314 uid171677
Chryseobacterium gleum ATCC 35910 uid55393
Chthoniobacter flavus Ellin428 uid55037
Citreicella 357 uid160001
Citreicella SE45 uid55957
Citricoccus CH26A uid85573
Citrobacter 30 2 uid55595
Citrobacter A1 uid170517
Citrobacter freundii GTC 09479 uid191938
Citrobacter koseri ATCC BAA 895 uid58143
Citrobacter rodentium ICC168 uid43089
Citrobacter youngae ATCC 29220 uid55081
Citromicrobium bathyomarinum JL354 uid48817
Citromicrobium JLT1363 uid70837
Clavibacter michiganensis NCPPB 382 uid61625
Clavibacter michiganensis nebraskensis NCPPB 2581 uid195908
Clavibacter michiganensis sepedonicus uid61577
Clostridiales bacterium 1 7 47FAA uid55287
Clostridiales bacterium OBRC5 5 uid175258
Clostridiales genomosp BVAB3 UPII9 5 uid46219
Clostridium 7 2 43FAA uid55597
Clostridium 7 3 54FAA uid76577
Clostridium acetobutylicum EA 2018 uid159515
Clostridium acidurici 9a uid176126
Clostridium arbusti SL206 uid171987
Clostridium asparagiforme DSM 15981 uid55115
Clostridium bartlettii DSM 16795 uid54809
Clostridium beijerinckii NCIMB 8052 uid58137
Clostridium BNL1100 uid84307
Clostridium bolteae ATCC BAA 613 uid54523
Clostridium botulinum A3 Loch Maree uid59149
Clostridium botulinum B1 Okra uid59147
Clostridium botulinum B Eklund 17B uid176095
Clostridium botulinum Bf uid54839
Clostridium botulinum BKT015925 uid66203
Clostridium botulinum C Eklund uid54841
Clostridium botulinum CFSAN001627 uid180963
Clostridium botulinum E3 Alaska E43 uid59157
Clostridium botulinum H04402 065 uid162091
Clostridium botulinum NCTC 2916 uid54837
Clostridium butyricum 5521 uid54843
Clostridium carboxidivorans P7 uid48985
Clostridium celatum DSM 1785 uid183779
Clostridium cellulolyticum H10 uid58709
Clostridium cellulovorans 743B uid51503
Clostridium citroniae WAL 17108 uid76581
Clostridium clariflavum DSM 19732 uid82345
Clostridium clostridioforme 2 1 49FAA uid76955
Clostridium D5 uid63427
Clostridium difficile 70 100 2010 uid181591
Clostridium difficile NAP07 uid49315
Clostridium hathewayi DSM 13479 uid55373
Clostridium hathewayi WAL 18680 uid77895
Clostridium HGF2 uid61051
Clostridium hiranonis DSM 13275 uid55075
Clostridium hylemonae DSM 15053 uid55299
Clostridium JC122 uid174326
Clostridium kluyveri NBRC 12016 uid59369
Clostridium L2 50 uid54559
Clostridium lentocellum DSM 5427 uid49117
Clostridium leptum DSM 753 uid54605
Clostridium ljungdahlii DSM 13528 uid50583
Clostridium M62 1 uid54557
Clostridium Maddingley MBC34 26 uid178945
Clostridium methylpentosum DSM 5476 uid55281
Clostridium MSTE9 uid180497
Clostridium nexile DSM 1787 uid55077
Clostridium novyi NT uid58643
Clostridium papyrosolvens DSM 2782 uid55815
Clostridium pasteurianum DSM 525 uid185802
Clostridium perfringens ATCC 13124 uid57901
Clostridium perfringens SM101 uid58117
Clostridium phytofermentans ISDg uid58519
Clostridium ramosum DSM 1402 uid54811
Clostridium saccharolyticum WM1 uid51419
Clostridium saccharoperbutylacetonicum ATCC 27021 uid189747
Clostridium spiroforme DSM 1552 uid54607
Clostridium sporogenes ATCC 15579 uid54895
Clostridium sporogenes PA 3679 uid182028
Clostridium stercorarium DSM 8532 uid195569
Clostridium sticklandii DSM 519 uid59585
Clostridium sticklandii uid59585
Clostridium SY8519 uid68705
Clostridium tetani E88 uid57683
Clostridium thermocellum AD2 uid180396
Clostridium ultunense Esp uid191945
Collimonas fungivorans Ter331 uid70793
Collinsella aerofaciens ATCC 25986 uid54525
Collinsella intestinalis DSM 13280 uid55125
Collinsella stercoris DSM 13279 uid54813
Collinsella tanakaei YIT 12063 uid73035
Colwellia psychrerythraea 34H uid57855
Comamonas testosteroni CNB 2 uid62961
Comamonas testosteroni KF 1 uid54455
Comamonas testosteroni S44 uid50011
Commensalibacter intestini A911 uid75109
Conexibacter woesei DSM 14684 uid43467
Congregibacter litoralis KT71 uid54253
Coprobacillus 29 1 uid62161
Coprococcus comes ATCC 27758 uid54883
Coprococcus eutactus ATCC 27759 uid54541
Coprothermobacter proteolyticus DSM 5265 uid59253
Coraliomargarita akajimensis DSM 45221 uid47079
Corallococcus coralloides DSM 2259 uid157997
Coriobacterium glomerans PW2 uid65787
Corynebacterium accolens ATCC 49726 uid52361
Corynebacterium ammoniagenes DSM 20306 uid48813
Corynebacterium amycolatum SK46 uid55411
Corynebacterium aurimucosum ATCC 700975 uid59409
Corynebacterium bovis DSM 20582 uid67345
Corynebacterium callunae DSM 20147 uid193714
Corynebacterium casei uid78139
Corynebacterium diphtheriae 31A uid84309
Corynebacterium diphtheriae BH8 uid84311
Corynebacterium diphtheriae bv intermedius NCTC 5011 uid180441
Corynebacterium diphtheriae C7 beta uid84313
Corynebacterium diphtheriae HC04 uid84301
Corynebacterium diphtheriae INCA 402 uid83605
Corynebacterium diphtheriae PW8 uid84303
Corynebacterium durum F0235 uid183766
Corynebacterium efficiens YS 314 uid55881
Corynebacterium glucuronolyticum ATCC 51866 uid55539
Corynebacterium glucuronolyticum ATCC 51867 uid55397
Corynebacterium glutamicum ATCC 13032 uid61611
Corynebacterium glutamicum ATCC 14067 uid179980
Corynebacterium glutamicum R uid58897
Corynebacterium halotolerans YIM 70093 DSM 44683 uid189953
Corynebacterium jeikeium ATCC 43734 uid40867
Corynebacterium jeikeium K411 uid58399
Corynebacterium kroppenstedtii DSM 44385 uid59411
Corynebacterium lipophiloflavum DSM 44291 uid55469
Corynebacterium matruchotii ATCC 14266 uid51885
Corynebacterium matruchotii ATCC 33806 uid55379
Corynebacterium nuruki S6 4 uid77677
Corynebacterium pseudogenitalium ATCC 33035 uid55395
Corynebacterium pseudotuberculosis 1002 uid159677
Corynebacterium pseudotuberculosis 1 06 A uid159665
Corynebacterium pseudotuberculosis 316 uid89381
Corynebacterium pseudotuberculosis 31 uid162167
Corynebacterium pseudotuberculosis CIP 52 97 uid159667
Corynebacterium pseudotuberculosis Cp162 uid168258
Corynebacterium pseudotuberculosis FRC41 uid50585
Corynebacterium pseudotuberculosis PAT10 uid159671
Corynebacterium resistens DSM 45100 uid50555
Corynebacterium striatum ATCC 6940 uid55471
Corynebacterium tuberculostearicum SK141 uid55413
Corynebacterium ulcerans 809 uid159659
Corynebacterium ulcerans BR AD22 uid68291
Corynebacterium urealyticum DSM 7109 uid61639
Corynebacterium urealyticum DSM 7111 uid188688
Corynebacterium variabile DSM 44702 uid62003
Coxiella burnetii Dugway 5J108 111 uid58629
Coxiella burnetii RSA 493 uid57631
Crinalium epipsammum PCC 9333 uid183113
Croceibacter atlanticus HTCC2559 uid49661
Crocosphaera watsonii WH 0003 uid179643
Cronobacter sakazakii E899 uid179812
Cronobacter turicensis z3032 uid40821
Cryptobacterium curtum DSM 15641 uid59041
Cupriavidus basilensis OR16 uid82549
Cupriavidus HMR 1 uid183896
Cupriavidus metallidurans CH34 uid57815
Cupriavidus necator HPC L uid180939
Cupriavidus necator N 1 uid68689
Cupriavidus taiwanensis LMG 19424 uid61615
Cyanobacterium PCC 10605 uid183340
Cyanobacterium stanieri PCC 7202 uid183337
cyanobacterium UCYN A uid43697
Cyanobium gracile PCC 6307 uid182931
Cyanobium PCC 7001 uid54675
Cyanothece ATCC 51472 uid75093
Cyanothece CCY0110 uid54615
Cyanothece PCC 7424 uid59025
Cyanothece PCC 7425 uid59435
Cyanothece PCC 7822 uid52547
Cyanothece PCC 8801 uid59027
Cyanothece PCC 8802 uid59143
Cyclobacterium marinum DSM 745 uid71485
Cycloclasticus P1 uid176368
Cylindrospermopsis raciborskii CS 505 uid42983
Cylindrospermum stagnale PCC 7417 uid183111
Cystobacter fuscus DSM 2262 uid188352
Cytophaga hutchinsonii ATCC 33406 uid57651
Dactylococcopsis salina PCC 8305 uid183341
Dechloromonas aromatica RCB uid58025
Dechlorosoma suillum PS uid81439
Deferribacter desulfuricans SSM1 uid46653
Dehalobacter CF uid177714
Dehalococcoides BAV1 uid58477
Dehalococcoides CBDB1 uid58413
Dehalococcoides ethenogenes 195 uid57763
Dehalococcoides GT uid42115
Dehalococcoides VS uid42393
Dehalogenimonas lykanthroporepellens BL DC 9 uid48131
Deinococcus deserti VCD115 uid58615
Deinococcus geothermalis DSM 11300 uid58275
Deinococcus gobiensis I 0 uid162509
Deinococcus maricopensis DSM 21211 uid62225
Deinococcus peraridilitoris DSM 19664 uid183485
Deinococcus proteolyticus MRP uid63399
Deinococcus radiodurans R1 uid57665
Delftia acidovorans SPH 1 uid58703
Delftia Cs1 4 uid67319
delta proteobacterium MLMS 1 uid54339
delta proteobacterium NaphS2 uid50675
Denitrovibrio acetiphilus DSM 12809 uid46657
Dermacoccus Ellin185 uid59483
Desmospora 8437 uid67093
Desulfarculus baarsii DSM 2075 uid51371
Desulfatibacillum alkenivorans AK 01 uid58913
Desulfitobacterium dehalogenans ATCC 51507 uid82553
Desulfitobacterium dichloroeliminans LMG P 21439 uid82555
Desulfitobacterium hafniense DP7 uid181587
Desulfitobacterium hafniense Y51 uid58605
Desulfitobacterium metallireducens DSM 15288 uid75095
Desulfobacca acetoxidans DSM 11109 uid65785
Desulfobacterium autotrophicum HRM2 uid59061
Desulfobacula toluolica Tol2 uid175777
Desulfobulbus propionicus DSM 2032 uid62265
Desulfocapsa sulfexigens DSM 10523 uid189952
Desulfococcus oleovorans Hxd3 uid58777
Desulfohalobium retbaense DSM 5692 uid59183
Desulfomicrobium baculatum DSM 4028 uid59217
Desulfomonile tiedjei DSM 6799 uid168320
Desulfonatronospira thiodismutans ASO3 1 uid55423
Desulfosporosinus acidiphilus SJ4 uid156759
Desulfosporosinus meridiei DSM 13257 uid75097
Desulfosporosinus orientis DSM 765 uid82939
Desulfosporosinus OT uid72957
Desulfotalea psychrophila LSv54 uid58153
Desulfotomaculum acetoxidans DSM 771 uid59109
Desulfotomaculum carboxydivorans CO 1 SRB uid67317
Desulfotomaculum gibsoniae DSM 7213 uid76945
Desulfotomaculum hydrothermale Lam5 DSM 18033 uid179385
Desulfotomaculum kuznetsovii DSM 6115 uid67357
Desulfotomaculum reducens MI 1 uid58277
Desulfotomaculum ruminis DSM 2154 uid67507
Desulfovibrio 3 1 syn3 uid51597
Desulfovibrio 6 1 46AFAA uid72975
Desulfovibrio A2 uid73581
Desulfovibrio aespoeensis Aspo 2 uid42613
Desulfovibrio africanus PCS uid192736
Desulfovibrio africanus Walvis Bay uid66847
Desulfovibrio alaskensis G20 uid57941
Desulfovibrio desulfuricans ATCC 27774 uid59213
Desulfovibrio desulfuricans ND132 uid63159
Desulfovibrio fructosovorans JJ uid51537
Desulfovibrio hydrothermalis AM13 DSM 14728 uid184831
Desulfovibrio magneticus Maddingley MBC34 uid178559
Desulfovibrio magneticus RS 1 uid59309
Desulfovibrio piezophilus uid190704
Desulfovibrio piger ATCC 29098 uid54519
Desulfovibrio salexigens DSM 2638 uid59223
Desulfovibrio U5L uid162937
Desulfovibrio vulgaris Hildenborough uid57645
Desulfovibrio vulgaris Miyazaki F uid59089
Desulfurispirillum indicum S5 uid45897
Desulfurivibrio alkaliphilus AHT2 uid49487
Desulfurobacterium thermolithotrophum DSM 11699 uid63405
Desulfurococcus fermentans DSM 16532 uid75119
Desulfurococcus kamchatkensis 1221n uid59133
Desulfurococcus mucosus DSM 2162 uid62227
Desulfuromonas acetoxidans DSM 684 uid54145
Dethiobacter alkaliphilus AHT 1 uid55401
Dethiosulfovibrio peptidovorans DSM 11002 uid54917
Dialister invisus DSM 15470 uid55761
Dialister micraerophilus DSM 19965 uid65829
Dialister succinatiphilus YIT 11850 uid81763
Dichelobacter nodosus VCS1703A uid57643
Dickeya dadantii 3937 uid52537
Dickeya dadantii Ech586 uid42519
Dickeya dadantii Ech703 uid59363
Dickeya zeae Ech1591 uid59297
Dictyoglomus thermophilum H 6 12 uid59439
Dictyoglomus turgidum DSM 6724 uid59177
Dietzia alimentaria 72 uid177888
Dietzia cinnamea P4 uid62173
Dinoroseobacter shibae DFL 12 uid58707
Diplorickettsia massiliensis 20B uid176383
Dolosigranulum pigrum ATCC 51524 uid83001
Dorea formicigenerans 4 6 53AFAA uid73033
Dorea formicigenerans ATCC 27755 uid54513
Dorea longicatena DSM 13814 uid54515
Dyadobacter fermentans DSM 18053 uid59049
Dysgonomonas gadei ATCC BAA 286 uid67099
Dysgonomonas mossii DSM 22836 uid67097
Echinicola vietnamensis DSM 17526 uid184076
Ectothiorhodospira PHS 1 uid82731
Edwardsiella ictaluri 93 146 uid59403
Edwardsiella tarda FL6 60 uid159657
Edwardsiella tarda NBRC 105688 uid189978
Eggerthella 1 3 56FAA uid61877
Eggerthella YY7918 uid68707
Ehrlichia canis Jake uid58071
Ehrlichia chaffeensis Arkansas uid57933
Ehrlichia ruminantium Welgevonden uid58243
Eikenella corrodens ATCC 23834 uid55333
Elizabethkingia anophelis R26 uid186680
Elusimicrobium minutum Pei191 uid58949
Emticicia oligotrophica DSM 17448 uid177079
Endoriftia persephone Hot96 1 Hot96 2 uid54413
endosymbiont of Bathymodiolus uid84211
endosymbiont of Riftia pachyptila vent Ph05 uid72967
Enhydrobacter aerosaccus SK60 uid55439
Enterobacter 638 uid58727
Enterobacter aerogenes KCTC 2190 uid68103
Enterobacter Ag1 uid170516
Enterobacter asburiae LF7a uid72793
Enterobacter cancerogenus ATCC 35316 uid55079
Enterobacter cloacae ATCC 13047 uid48363
Enterobacter cloacae dissolvens SDM uid168997
Enterobacter cloacae EcWSU1 uid80739
Enterobacter cloacae ENHKU01 uid172463
Enterobacter cloacae SCF1 uid59969
Enterobacter hormaechei ATCC 49162 uid67395
Enterobacteriaceae bacterium 9 2 54FAA uid61879
Enterobacteriaceae bacterium FGI 57 uid185181
Enterobacter radicincitans DSM 16656 uid171147
Enterococcus C1 uid180534
Enterococcus casseliflavus EC20 uid55693
Enterococcus casseliflavus EC30 uid55679
Enterococcus faecalis ATCC 4200 uid55681
Enterococcus faecalis R712 uid46983
Enterococcus faecalis T3 uid55677
Enterococcus faecalis TX1467 uid181550
Enterococcus faecium Com15 uid55725
Enterococcus faecium E1007 uid184088
Enterococcus faecium E1039 uid47011
Enterococcus faecium E1576 uid184098
Enterococcus faecium E1590 uid184100
Enterococcus faecium E2620 uid184118
Enterococcus faecium E3083 uid184120
Enterococcus gallinarum EG2 uid55685
Enterococcus hirae ATCC 9790 uid70619
Enterococcus italicus DSM 15952 uid61487
Enterococcus saccharolyticus 30 1 uid76953
Enterovibrio AK16 uid188104
Epulopiscium N t morphotype B uid54871
Eremococcus coleocola ACS 139 V Col8 uid61037
Erwinia amylovora ATCC 49946 uid46943
Erwinia billingiae Eb661 uid50547
Erwinia Ejp617 uid159955
Erwinia pyrifoliae Ep1 96 uid40659
Erwinia tasmaniensis Et1 99 uid59029
Erysipelothrix rhusiopathiae Fujisawa uid68021
Erysipelotrichaceae bacterium 21 3 uid81609
Erysipelotrichaceae bacterium 2 2 44A uid73037
Erysipelotrichaceae bacterium 3 1 53 uid59459
Erysipelotrichaceae bacterium 5 2 54FAA uid46995
Erythrobacter litoralis HTCC2594 uid58299
Erythrobacter NAP1 uid54197
Erythrobacter SD 21 uid54677
Escherichia albertii TW08933 uid190201
Escherichia albertii TW11588 uid190215
Escherichia albertii TW15818 uid190205
Escherichia blattae DSM 4481 uid165043
Escherichia coli 0 1288 uid181931
Escherichia coli 07798 uid181911
Escherichia coli 2 4168 uid179725
Escherichia coli 3003 uid179727
Escherichia coli 5 0959 uid179720
Escherichia coli CUMT8 uid180457
Escherichia coli DEC12D uid180231
Escherichia coli DH1 uid161951
Escherichia coli E1520 uid181523
Escherichia coli EC1846 uid181916
Escherichia coli IMT2125 uid182960
Escherichia coli KTE117 uid184546
Escherichia coli KTE11 uid184416
Escherichia coli KTE139 uid184557
Escherichia coli KTE16 uid184419
Escherichia coli KTE85 uid184575
Escherichia coli O121 H19 MT 2 uid190307
Escherichia coli O55 H7 RM12579 uid162153
Escherichia coli OP50 uid49051
Escherichia coli STEC 94C uid179767
Escherichia coli TA206 uid52479
Escherichia coli TW14301 uid181778
Escherichia fergusonii ATCC 35469 uid59375
Escherichia hermannii NBRC 105704 uid84453
Escherichia TW09276 uid190202
Escherichia TW09308 uid80729
Ethanoligenens harbinense YUAN 3 uid46255
Eubacteriaceae bacterium ACC19a uid79227
Eubacteriaceae bacterium CM2 uid79225
Eubacteriaceae bacterium OBRC8 uid174239
Eubacterium AS15 uid173856
Eubacterium biforme DSM 3989 uid55117
Eubacterium dolichum DSM 3991 uid54609
Eubacterium eligens ATCC 27750 uid59171
Eubacterium hadrum DSM 3319 uid183778
Eubacterium hallii DSM 3353 uid54535
Eubacterium infirmum F0142 uid81785
Eubacterium limosum KIST612 uid59777
Eubacterium rectale ATCC 33656 uid59169
Eubacterium saburreum DSM 3986 uid61491
Eubacterium saphenum ATCC 49989 uid55765
Eubacterium siraeum DSM 15702 uid54603
Eubacterium ventriosum ATCC 27560 uid54517
Eubacterium yurii margaretiae ATCC 43715 uid52347
Exiguobacterium antarcticum B7 uid176125
Exiguobacterium AT1b uid59093
Exiguobacterium sibiricum 255 15 uid58053
Facklamia hominis CCUG 36813 uid175684
Facklamia ignava CCUG 37419 uid175683
Facklamia languida CCUG 37842 uid83003
Faecalibacterium cf prausnitzii KLE1255 uid60645
Faecalibacterium prausnitzii A2 165 uid54551
Faecalibacterium prausnitzii M21 2 uid54555
Ferrimonas balearica DSM 9799 uid53371
Ferroglobus placidus DSM 10642 uid40863
Ferroplasma acidarmanus fer1 uid54095
Fervidicoccus fontis Kam940 uid162201
Fervidobacterium nodosum Rt17 B1 uid58625
Fervidobacterium pennivorans DSM 9078 uid78143
Fibrella aestuarina uid178352
Fibrobacter succinogenes S85 uid41169
Filifactor alocis ATCC 35896 uid46625
Finegoldia magna ATCC 29328 uid58867
Fischerella JSC 11 uid75099
Flavobacteria bacterium BAL38 uid54617
Flavobacteria bacterium BBFL7 uid54263
Flavobacteria bacterium MS024 2A uid55009
Flavobacteria bacterium MS024 3C uid55011
Flavobacteriaceae bacterium 3519 10 uid59413
Flavobacteriaceae bacterium HQM9 uid79053
Flavobacteriaceae bacterium S85 uid81113
Flavobacteriales bacterium ALC 1 uid54679
Flavobacteriales bacterium HTCC2170 uid51877
Flavobacterium branchiophilum FL 15 uid73421
Flavobacterium CF136 uid171678
Flavobacterium columnare ATCC 49512 uid80731
Flavobacterium F52 uid170864
Flavobacterium frigoris PS1 uid156765
Flavobacterium indicum GPTSA100 9 uid157999
Flavobacterium johnsoniae UW101 uid58493
Flavobacterium psychrophilum JIP02 86 uid61627
Flavonifractor plautii ATCC 29863 uid80691
Flexibacter litoralis DSM 6794 uid168257
Flexistipes sinusarabici DSM 4947 uid68147
Fluoribacter dumoffii Tex KL uid167163
Fluviicola taffensis DSM 16823 uid65271
Francisella cf novicida 3523 uid162107
Francisella noatunensis orientalis Toba 04 uid164779
Francisella novicida GA99 3549 uid54635
Francisella philomiragia ATCC 25015 uid55567
Francisella philomiragia ATCC 25017 uid59105
Francisella tularensis holarctica FSC022 uid54631
Francisella tularensis mediasiatica FSC147 uid58939
Francisella tularensis TI0902 uid89373
Francisella TX077308 uid68321
Frankia alni ACN14a uid58695
Frankia CcI3 uid58397
Frankia CN3 uid78145
Frankia EAN1pec uid58367
Frankia EuI1c uid42615
Frankia EUN1f uid46069
Frankia symbiont of Datisca glomerata uid46257
Frateuria aurantia DSM 6220 uid81775
Fructobacillus fructosus KCTC 3544 uid68703
Fulvimarina pelagi HTCC2506 uid54193
Fulvivirga imtechensis AK7 uid186536
Fusobacterium 11 3 2 uid68197
Fusobacterium 1 1 41FAA uid47783
Fusobacterium 21 1A uid68189
Fusobacterium 2 1 31 uid55605
Fusobacterium 3 1 33 uid40851
Fusobacterium 3 1 36A2 uid55995
Fusobacterium 4 1 13 uid55609
Fusobacterium 7 1 uid55611
Fusobacterium D11 uid55627
Fusobacterium D12 uid55613
Fusobacterium gonidiaformans ATCC 25563 uid55569
Fusobacterium mortiferum ATCC 9817 uid55571
Fusobacterium nucleatum animalis ATCC 51191 uid181567
Fusobacterium nucleatum animalis F0419 uid181601
Fusobacterium nucleatum ATCC 23726 uid49043
Fusobacterium nucleatum ATCC 25586 uid57885
Fusobacterium nucleatum ChDC F128 uid180875
Fusobacterium nucleatum fusiforme ATCC 51190 uid180762
Fusobacterium nucleatum polymorphum ATCC 10953 uid54419
Fusobacterium nucleatum polymorphum F0401 uid181404
Fusobacterium nucleatum vincentii ATCC 49256 uid54115
Fusobacterium oral taxon 370 F0437 uid78149
Fusobacterium periodonticum ATCC 33693 uid55335
Fusobacterium ulcerans ATCC 49185 uid55615
Fusobacterium varium ATCC 27725 uid55573
Galbibacter ck I2 15 uid176601
Gallaecimonas xiamenensis 3 C 1 uid176353
Gallibacterium anatis UMN179 uid66567
Gallionella capsiferriformans ES 2 uid51505
gamma proteobacterium BDW918 uid162595
gamma proteobacterium HdN1 uid51635
gamma proteobacterium HIMB30 uid157547
gamma proteobacterium HIMB55 uid82729
gamma proteobacterium HTCC2207 uid54403
gamma proteobacterium HTCC5015 uid54681
gamma proteobacterium IMCC1989 uid66387
gamma proteobacterium IMCC2047 uid68645
gamma proteobacterium IMCC3088 uid66141
gamma proteobacterium NOR51 B uid55445
gamma proteobacterium NOR5 3 uid55443
gamma proteobacterium SCGC AAA001 B15 uid76797
gamma proteobacterium SCGC AAA007 O20 uid171685
Gardnerella vaginalis 00703Bmash uid179574
Gardnerella vaginalis 00703Dmash uid179576
Gardnerella vaginalis 1400E uid179572
Gardnerella vaginalis 284V uid179566
Gardnerella vaginalis 315 A uid179756
Gardnerella vaginalis 5 1 uid49673
Gardnerella vaginalis 55152 uid179571
Gardnerella vaginalis 6420B uid179570
Gardnerella vaginalis 6420LIT uid179569
Gardnerella vaginalis 75712 uid179567
Geitlerinema PCC 7407 uid183007
Gemella haemolysans ATCC 10379 uid55327
Gemella haemolysans M341 uid66131
Gemella moribillum M424 uid61881
Gemella sanguinis M325 uid66133
Gemmata obscuriglobus UQM 2246 uid54931
Gemmatimonas aurantiaca T 27 uid58813
Geobacillus G11MC16 uid55035
Geobacillus thermodenitrificans NG80 2 uid58829
Geobacillus thermoglucosidasius C56 YS93 uid48129
Geobacillus thermoleovorans CCB US3 UF5 uid82949
Geobacillus WCH70 uid59045
Geobacillus Y4 1MC1 uid55779
Geobacter bemidjiensis Bem uid58749
Geobacter FRC 32 uid58543
Geobacter lovleyi SZ uid58713
Geobacter M18 uid55771
Geobacter M21 uid59037
Geobacter metallireducens RCH3 uid179906
Geobacter sulfurreducens KN400 uid161977
Geobacter uraniireducens Rf4 uid58475
Geodermatophilus obscurus DSM 43160 uid43725
Gillisia CBA3202 uid177067
Gillisia limnaea DSM 15749 uid82719
Glaciecola arctica BSs20135 uid178729
Glaciecola chathamensis S18K6 uid178731
Glaciecola HTCC2999 uid54867
Glaciecola lipolytica E3 uid178730
Glaciecola mesophila KMM 241 uid178728
Glaciecola nitratireducens FR1064 uid73759
Glaciecola pallidula DSM 14239 ACAM 615 uid178727
Glaciecola polaris LMG 21857 uid178726
Glaciecola psychrophila 170 uid178725
Glaciecola punicea DSM 14233 ACAM 611 uid157053
Gloeobacter violaceus PCC 7421 uid58011
Gloeocapsa PCC 73106 uid186937
Gloeocapsa PCC 7428 uid183112
Gluconacetobacter diazotrophicus PAl 5 uid59075
Gluconacetobacter diazotrophicus PAl 5 uid61587
Gluconacetobacter europaeus LMG 18494 uid73763
Gluconacetobacter oboediens 174Bp2 uid73765
Gluconacetobacter SXCC 1 uid66379
Gluconacetobacter xylinus NBRC 3288 uid46523
Gluconobacter frateurii NBRC 101659 uid178735
Gluconobacter morbifer G707 uid76941
Gluconobacter oxydans 621H uid58239
Gluconobacter oxydans H24 uid179202
Gluconobacter thailandicus NBRC 3255 uid191942
Gordonia aichiensis NBRC 108223 uid186538
Gordonia alkanivorans NBRC 16433 uid72353
Gordonia amarae NBRC 15530 uid78545
Gordonia amicalis NBRC 100051 uid186539
Gordonia araii NBRC 100433 uid78543
Gordonia bronchialis DSM 43247 uid41403
Gordonia effusa NBRC 100432 uid78815
Gordonia hirsuta DSM 44140 NBRC 16056 uid186540
Gordonia KTR9 uid174812
Gordonia malaquae NBRC 108250 uid191943
Gordonia namibiensis NBRC 108229 uid174798
Gordonia neofelifaecis NRRL B 59395 uid64473
Gordonia otitidis NBRC 100426 uid84445
Gordonia paraffinivorans NBRC 108238 uid191944
Gordonia polyisoprenivorans NBRC 16320 uid78813
Gordonia rhizosphera NBRC 16068 uid174616
Gordonia rubripertincta NBRC 101908 uid186606
Gordonia sihwensis NBRC 108236 uid186541
Gordonia soli NBRC 108243 uid188136
Gordonia sputi NBRC 100414 uid84447
Gordonia terrae NBRC 100016 uid84449
Gramella forsetii KT0803 uid58881
Granulibacter bethesdensis CGDNIH1 uid58661
Granulicatella adiacens ATCC 49175 uid55951
Granulicatella elegans ATCC 700633 uid40873
Granulicella mallensis MP5ACTX8 uid49957
Grimontia hollisae CIP 101886 uid41501
Haemophilus aegyptius ATCC 11116 uid65831
Haemophilus ducreyi 35000HP uid57625
Haemophilus haemolyticus HK386 uid180431
Haemophilus haemolyticus M19107 uid179826
Haemophilus haemolyticus M19501 uid179827
Haemophilus haemolyticus M21127 uid179828
Haemophilus haemolyticus M21639 uid179829
Haemophilus influenzae 3655 uid54385
Haemophilus influenzae 6P18H1 uid55127
Haemophilus influenzae 86 028NP uid58093
Haemophilus influenzae F3047 uid62097
Haemophilus influenzae HK1212 uid42503
Haemophilus influenzae R2846 uid161921
Haemophilus influenzae R2866 uid161923
Haemophilus influenzae R3021 uid54387
Haemophilus influenzae R3021 uid54397
Haemophilus influenzae RdAW uid40869
Haemophilus parahaemolyticus HK385 uid165733
Haemophilus parainfluenzae HK2019 uid180434
Haemophilus parainfluenzae T3T1 uid72801
Haemophilus paraphrohaemolyticus HK411 uid162935
Haemophilus parasuis SH0165 uid59273
Haemophilus pittmaniae HK 85 uid72189
Haemophilus somnus 129PT uid57929
Haemophilus somnus 2336 uid57979
Haemophilus sputorum HK 2154 uid173855
Hafnia alvei ATCC 51873 uid80687
Hahella chejuensis KCTC 2396 uid58483
Haladaptatus paucihalophilus DX253 uid62523
Halalkalicoccus jeotgali B3 uid188586
Halanaerobium hydrogeniformans uid60191
Halanaerobium praevalens DSM 2228 uid161959
Haliangium ochraceum DSM 14365 uid41425
Haliscomenobacter hydrossis DSM 1100 uid66777
Haloarcula amylolytica JCM 13557 uid188639
Haloarcula argentinensis DSM 12282 uid188640
Haloarcula californiae ATCC 33799 uid188638
Haloarcula hispanica ATCC 33960 uid72475
Haloarcula japonica DSM 6131 uid188641
Haloarcula marismortui ATCC 43049 uid57719
Haloarcula sinaiiensis ATCC 33800 uid188637
Haloarcula vallismortis ATCC 29715 uid188636
Halobacillus BAB 2008 uid184766
Halobacillus halophilus DSM 2266 uid162033
Halobacterium DL1 uid75121
Halobacterium NRC 1 uid57769
Halobacteroides halobius DSM 5150 uid184862
Halobiforma lacisalsi AJ5 uid157065
Halobiforma nitratireducens JCM 10879 uid188643
Halococcus hamelinensis 100A6 uid177808
Halococcus hamelinensis 100A6 uid188644
Halococcus morrhuae DSM 1307 uid188645
Halococcus saccharolyticus DSM 5350 uid188646
Halococcus salifodinae DSM 8989 uid188647
Halococcus thailandensis JCM 13552 uid188648
Haloferax ATCC BAA 646 uid188623
Haloferax BAB2207 uid184761
Haloferax denitrificans ATCC 35960 uid188635
Haloferax elongans ATCC BAA 1513 uid188630
Haloferax gibbonsii ATCC 33959 uid188629
Haloferax larsenii JCM 13917 uid188628
Haloferax lucentense DSM 14919 uid188627
Haloferax mediterranei ATCC 33500 uid188634
Haloferax mucosum ATCC BAA 1512 uid188633
Haloferax prahovense DSM 18310 uid188626
Haloferax sulfurifontis ATCC BAA 897 uid188632
Haloferax volcanii DS2 uid46845
Halogeometricum borinquense DSM 11551 uid54919
Halogranum salarium B 1 uid172007
Halomicrobium mukohataei DSM 12286 uid59107
Halomonas boliviensis LC1 uid78313
Halomonas elongata DSM 2581 uid52781
Halomonas GFAJ 1 uid78821
Halomonas HAL1 uid74435
Halomonas KM 1 uid171986
Halomonas TD01 uid68639
Halomonas titanicae BH1 uid188651
halophilic archaeon DL31 uid72619
Halopiger xanaduensis SH 6 uid68105
Haloplasma contractile SSD 17B uid67925
Haloquadratum walsbyi C23 uid162019
Halorhabdus tiamatea SARL4B uid67927
Halorhabdus utahensis DSM 12940 uid59189
Halorhodospira halophila SL1 uid58473
Halorubrum aidingense JCM 13560 uid188616
Halorubrum arcis JCM 13916 uid188617
Halorubrum californiensis DSM 19288 uid188618
Halorubrum coriense DSM 10284 uid188619
Halorubrum distributum JCM 9100 uid188620
Halorubrum kocurii JCM 14978 uid188615
Halorubrum lacusprofundi ATCC 49239 uid58807
Halorubrum lipolyticum DSM 21995 uid188614
Halorubrum saccharovorum DSM 1137 uid188612
Halorubrum tebenquichense DSM 14210 uid188611
Halorubrum terrestre JCM 10247 uid188610
Halosarcina pallida JCM 14848 uid188609
Halosimplex carlsbadense 2 9 1 uid188608
Haloterrigena limicola JCM 13563 uid188607
Haloterrigena salina JCM 13891 uid188606
Haloterrigena thermotolerans DSM 11522 uid188605
Haloterrigena turkmenica DSM 5511 uid43501
Halothece PCC 7418 uid183338
Halothermothrix orenii H 168 uid58585
Halothiobacillus neapolitanus c2 uid41317
Halovivax asiaticus JCM 14624 uid188604
Halovivax ruber XH 70 uid184819
Helcococcus kunzii ATCC 51366 uid83005
Helicobacter acinonychis Sheeba uid58685
Helicobacter bilis ATCC 43879 uid55617
Helicobacter bizzozeronii CCUG 35545 uid180975
Helicobacter bizzozeronii CIII 1 uid68141
Helicobacter canadensis MIT 98 5491 uid55289
Helicobacter cetorum MIT 00 7128 uid162217
Helicobacter cetorum MIT 99 5656 uid162215
Helicobacter cinaedi ATCC BAA 847 uid193765
Helicobacter felis ATCC 49179 uid61409
Helicobacter hepaticus ATCC 51449 uid57737
Helicobacter mustelae 12198 uid46647
Helicobacter pullorum MIT 98 5489 uid55293
Helicobacter pylori 2018 uid161159
Helicobacter pylori 26695 uid57787
Helicobacter pylori 35A uid49903
Helicobacter pylori 51 uid161925
Helicobacter pylori 83 uid161153
Helicobacter pylori 8A3 uid190581
Helicobacter pylori Aklavik86 uid182202
Helicobacter pylori B8 uid49873
Helicobacter pylori BCS100H1 uid190580
Helicobacter pylori CPY1124 uid180558
Helicobacter pylori CPY1962 uid180560
Helicobacter pylori CPY6081 uid180562
Helicobacter pylori CPY6271 uid180564
Helicobacter pylori CPY6311 uid180565
Helicobacter pylori F16 uid161145
Helicobacter pylori F30 uid159991
Helicobacter pylori F32 uid161139
Helicobacter pylori F57 uid161143
Helicobacter pylori GAM101Biv uid192738
Helicobacter pylori GAM103Bi uid192739
Helicobacter pylori GAM112Ai uid192741
Helicobacter pylori GAM201Ai uid192744
Helicobacter pylori GAM210Bi uid192749
Helicobacter pylori GAM231Ai uid192750
Helicobacter pylori GAM244Ai uid192752
Helicobacter pylori GAM245Ai uid192753
Helicobacter pylori GAM249T uid192755
Helicobacter pylori GAM254Ai uid192760
Helicobacter pylori GAM263BFi uid192764
Helicobacter pylori GAM264Ai uid192765
Helicobacter pylori GAM80Ai uid192771
Helicobacter pylori GAM83Bi uid192772
Helicobacter pylori Gambia94 24 uid159493
Helicobacter pylori GAMchJs106B uid192776
Helicobacter pylori GAMchJs114i uid194112
Helicobacter pylori HP116Bi uid192777
Helicobacter pylori HP250ASi uid192781
Helicobacter pylori Hp A 14 uid180594
Helicobacter pylori Hp A 16 uid180595
Helicobacter pylori Hp A 17 uid180578
Helicobacter pylori Hp A 26 uid180596
Helicobacter pylori Hp A 5 uid180576
Helicobacter pylori Hp A 6 uid180592
Helicobacter pylori Hp A 8 uid180593
Helicobacter pylori HPAG1 uid58517
Helicobacter pylori Hp H 11 uid180603
Helicobacter pylori Hp H 16 uid180580
Helicobacter pylori Hp H 18 uid180604
Helicobacter pylori Hp H 21 uid180606
Helicobacter pylori Hp H 23 uid180607
Helicobacter pylori Hp H 28 uid180583
Helicobacter pylori Hp H 41 uid180587
Helicobacter pylori Hp H 42 uid180588
Helicobacter pylori Hp H 44 uid180590
Helicobacter pylori Hp H 45 uid180591
Helicobacter pylori Hp H 6 uid180600
Helicobacter pylori Hp H 9 uid180601
Helicobacter pylori Hp M4 uid180643
Helicobacter pylori Hp P 11b uid180634
Helicobacter pylori Hp P 13b uid180635
Helicobacter pylori Hp P 16 uid180617
Helicobacter pylori Hp P 25 uid180619
Helicobacter pylori Hp P 28b uid180639
Helicobacter pylori Hp P 2b uid180628
Helicobacter pylori Hp P 3b uid180629
Helicobacter pylori Hp P 4c uid180630
Helicobacter pylori Hp P 4 uid180612
Helicobacter pylori Hp P 8 uid180613
Helicobacter pylori HUP B14 uid162213
Helicobacter pylori India7 uid161149
Helicobacter pylori Lithuania75 uid159491
Helicobacter pylori N6 uid190595
Helicobacter pylori NAB47 uid190597
Helicobacter pylori NAD1 uid190598
Helicobacter pylori NQ315 uid190582
Helicobacter pylori NQ4053 uid180570
Helicobacter pylori NQ4076 uid180572
Helicobacter pylori NQ4099 uid180569
Helicobacter pylori NQ4161 uid180573
Helicobacter pylori NQ4191 uid190591
Helicobacter pylori NQ4200 uid180567
Helicobacter pylori NQ4216 uid180566
Helicobacter pylori NQ4228 uid180568
Helicobacter pylori OK113 uid193715
Helicobacter pylori PeCan18 uid162211
Helicobacter pylori PeCan4 uid53539
Helicobacter pylori R038b uid180930
Helicobacter pylori R055a uid180932
Helicobacter pylori Rif2 uid178203
Helicobacter pylori SJM180 uid53541
Helicobacter pylori SNT49 uid159615
Helicobacter pylori SouthAfrica7 uid159989
Helicobacter pylori v225d uid159639
Helicobacter pylori XZ274 uid165869
Helicobacter suis HS1 uid62531
Helicobacter winghamensis ATCC BAA 430 uid55619
Heliobacterium modesticaldum Ice1 uid58279
Herbaspirillum CF444 uid171676
Herbaspirillum frisingense GSF30 uid179598
Herbaspirillum GW103 uid178062
Herbaspirillum seropedicae SmR1 uid50427
Herbaspirillum YR522 uid171654
Herminiimonas arsenicoxydans uid58291
Herpetosiphon aurantiacus DSM 785 uid58599
Hippea maritima DSM 10411 uid65267
Hirschia baltica ATCC 49814 uid59365
Hoeflea phototrophica DFL 43 uid54683
Holdemania filiformis DSM 12042 uid55297
Holophaga foetida DSM 6591 uid81781
Hydrocarboniphaga effusa AP103 uid169224
Hydrogenivirga 128 5 R1 1 uid54685
Hydrogenobacter thermophilus TK 6 uid159875
Hydrogenobacter thermophilus TK 6 uid45927
Hydrogenobaculum HO uid190882
Hydrogenobaculum SN uid46251
Hydrogenobaculum Y04AAS1 uid58857
Hydrogenophaga PBC uid167376
Hylemonella gracilis ATCC 19624 uid66745
Hyperthermus butylicus DSM 5456 uid57755
Hyphomicrobium denitrificans 1NES1 uid179904
Hyphomicrobium denitrificans ATCC 51888 uid50325
Hyphomicrobium MC1 uid68453
Hyphomonas neptunium ATCC 15444 uid58433
Idiomarina A28L uid68223
Idiomarina baltica OS145 uid54159
Idiomarina loihiensis L2TR uid58087
Idiomarina xiamenensis 10 D 4 uid176354
Ignavibacterium album JCM 16511 uid162097
Ignicoccus hospitalis KIN4 I uid58365
Ignisphaera aggregans DSM 17230 uid51875
Ilyobacter polytropus DSM 2926 uid59769
Imtechella halotolerans K1 uid158663
Indibacter alkaliphilus LW1 uid175140
Intrasporangium calvum DSM 43043 uid61729
Isoptericola variabilis 225 uid67501
Isosphaera pallida ATCC 43644 uid62207
Janibacter hoylei PVAS 1 uid175562
Janibacter HTCC2649 uid54213
Jannaschia CCS1 uid58147
Janthinobacterium HH01 uid188444
Janthinobacterium Marseille uid58603
Janthinobacterium PAMC 25724 uid170754
Johnsonella ignava ATCC 51276 uid77897
Jonesia denitrificans DSM 20603 uid59053
Jonquetella anthropi E3 33 E1 uid55753
Joostella marina DSM 19592 uid163687
Kangiella koreensis DSM 16069 uid59209
Ketogulonigenium vulgarum WSH 001 uid161161
Kineococcus radiotolerans SRS30216 uid58067
Kineosphaera limosa NBRC 100340 uid174615
Kingella denitrificans ATCC 33394 uid63429
Kingella kingae ATCC 23330 uid67095
Kingella kingae PYKK081 uid157057
Kingella oralis ATCC 51147 uid55763
Kitasatospora setae KM 6054 uid77027
Klebsiella OBRC7 uid174238
Klebsiella oxytoca 10 5243 uid181595
Klebsiella oxytoca 10 5245 uid181596
Klebsiella oxytoca 10 5246 uid181597
Klebsiella oxytoca M5al uid180934
Klebsiella pneumoniae KPNIH14 uid180473
Klebsiella pneumoniae KPNIH5 uid180465
Klebsiella pneumoniae KpQ3 uid182046
Klebsiella pneumoniae rhinoscleromatis ATCC 13884 uid41361
Klebsiella variicola At 22 uid42113
Kocuria palustris TAGA27 uid182893
Kocuria rhizophila DC2201 uid59099
Kordia algicida OT 1 uid54687
Kosmotoga olearia TBF 19 5 1 uid59205
Kribbella flavida DSM 17836 uid43465
Krokinobacter 4H 3 7 5 uid66593
Ktedonobacter racemifer DSM 44963 uid49671
Kurthia JC30 uid174325
Kurthia JC8E uid174327
Kyrpidia tusciae DSM 2912 uid48361
Kytococcus sedentarius DSM 20547 uid59071
Labrenzia aggregata IAM 12614 uid54575
Labrenzia alexandrii DFL 11 uid54727
Lachnospiraceae bacterium 1 4 56FAA uid68205
Lachnospiraceae bacterium 2 1 46FAA uid66429
Lachnospiraceae bacterium 3 1 57FAA CT1 uid68201
Lachnospiraceae bacterium 4 1 37FAA uid63581
Lachnospiraceae bacterium 5 1 57FAA uid68199
Lachnospiraceae bacterium 5 1 63FAA uid61883
Lachnospiraceae bacterium 6 1 63FAA uid66423
Lachnospiraceae bacterium 7 1 58FAA uid81607
Lachnospiraceae bacterium 8 1 57FAA uid61885
Lachnospiraceae bacterium ACC2 uid81599
Lachnospiraceae bacterium ICM7 uid173857
Lachnospiraceae bacterium oral taxon 082 F0431 uid81773
Lacinutrix 5H 3 7 4 uid68067
Lactobacillus acidipiscis KCTC 13900 uid80675
Lactobacillus acidophilus 30SC uid63605
Lactobacillus acidophilus ATCC 4796 uid55489
Lactobacillus amylolyticus DSM 11664 uid48293
Lactobacillus amylovorus GRL 1112 uid61179
Lactobacillus animalis KCTC 3501 uid67869
Lactobacillus antri DSM 16041 uid55491
Lactobacillus brevis ATCC 367 uid57989
Lactobacillus brevis gravesensis ATCC 27305 uid55493
Lactobacillus buchneri ATCC 11577 uid55495
Lactobacillus buchneri CD034 uid175525
Lactobacillus casei 21 1 uid179881
Lactobacillus casei T71499 uid179886
Lactobacillus catenaformis OT 569 uid189462
Lactobacillus coleohominis 101 4 CHN uid55977
Lactobacillus coryniformis KCTC 3167 uid66991
Lactobacillus coryniformis torquens KCTC 3535 uid68113
Lactobacillus crispatus MV 1A US uid55979
Lactobacillus crispatus ST1 uid48359
Lactobacillus curvatus CRL 705 uid76157
Lactobacillus delbrueckii bulgaricus ATCC 11842 uid58647
Lactobacillus delbrueckii bulgaricus ND02 uid60621
Lactobacillus delbrueckii bulgaricus PB2003 044 T3 4 uid50571
Lactobacillus equicursoris CIP 110162 uid177398
Lactobacillus farciminis KCTC 3681 uid68107
Lactobacillus fermentum ATCC 14931 uid55497
Lactobacillus florum 2F uid177324
Lactobacillus fructivorans KCTC 3543 uid68677
Lactobacillus gasseri 202 4 uid55921
Lactobacillus gasseri ATCC 33323 uid57687
Lactobacillus gasseri JV V03 uid55499
Lactobacillus gastricus PS3 uid84443
Lactobacillus gigeriorum CRBIP 24 85 uid170495
Lactobacillus helveticus DPC 4571 uid58761
Lactobacillus helveticus DSM 20075 uid55883
Lactobacillus helveticus MTCC 5463 uid179703
Lactobacillus helveticus R0052 uid174439
Lactobacillus hominis CRBIP 24 179 uid170497
Lactobacillus iners ATCC 55195 uid61493
Lactobacillus iners DSM 13335 uid55503
Lactobacillus iners LEAF 2052A d uid60571
Lactobacillus iners UPII 60 B uid63611
Lactobacillus jensenii 115 3 CHN uid40897
Lactobacillus jensenii SJ 7A US uid40901
Lactobacillus johnsonii pf01 uid179825
Lactobacillus kefiranofaciens ZW3 uid67985
Lactobacillus kisonensis F0435 uid81769
Lactobacillus malefermentans KCTC 3548 uid80665
Lactobacillus mali KCTC 3596 uid80669
Lactobacillus mucosae LM1 uid86029
Lactobacillus oris F0423 uid179841
Lactobacillus parafarraginis F0439 uid80695
Lactobacillus pasteurii CRBIP 24 76 uid170496
Lactobacillus pentosus KCA1 uid169225
Lactobacillus plantarum ATCC 14917 uid55521
Lactobacillus reuteri 100 23 uid54165
Lactobacillus reuteri ATCC 53608 uid181934
Lactobacillus reuteri CF48 3A uid55541
Lactobacillus rhamnosus ATCC 8530 uid162169
Lactobacillus rhamnosus LRHMDP2 uid180948
Lactobacillus ruminis ATCC 25644 uid179878
Lactobacillus ruminis SPM0211 uid67955
Lactobacillus sakei 23K uid58281
Lactobacillus salivarius ACS 116 V Col5a uid50761
Lactobacillus salivarius ATCC 11741 uid55511
Lactobacillus salivarius GJ 24 uid179818
Lactobacillus salivarius SMXD51 uid180158
Lactobacillus salivarius UCC118 uid58233
Lactobacillus sanfranciscensis TMW 1 1304 uid72937
Lactobacillus suebicus KCTC 3549 uid80667
Lactobacillus ultunensis DSM 16047 uid55513
Lactobacillus vaginalis ATCC 49540 uid55515
Lactobacillus versmoldensis KCTC 3814 uid80673
Lactobacillus vini DSM 20605 uid175441
Lactobacillus zeae KCTC 3804 uid80671
Lactococcus garvieae ATCC 49156 uid73413
Lactococcus garvieae DCC43 uid180947
Lactococcus garvieae IPLA 31405 uid180491
Lactococcus lactis cremoris MG1363 uid58837
Lactococcus lactis cremoris SK11 uid57983
Lactococcus lactis cremoris UC509 9 uid179384
Lactococcus lactis CV56 uid160253
Laribacter hongkongensis HLHK9 uid59265
Lautropia mirabilis ATCC 51599 uid62167
Lawsonia intracellularis PHE MN1 00 uid61575
Leadbetterella byssophila DSM 17132 uid60161
Leeuwenhoekiella blandensis MED217 uid54243
Legionella drancourtii LLAP12 uid56003
Legionella longbeachae NSW150 uid46099
Legionella pneumophila HL06041035 uid170534
Legionella pneumophila Lens uid58209
Legionella pneumophila Lorraine uid170535
Legionella pneumophila Paris uid58211
Legionella pneumophila Philadelphia 1 uid57609
Leifsonia xyli CTCB07 uid57759
Lentibacillus Grbi uid86863
Lentisphaera araneosa HTCC2155 uid54167
Leptolyngbya PCC 6406 uid186936
Leptolyngbya PCC 7375 uid182890
Leptolyngbya PCC 7376 uid182928
Leptolyngbya valderiana BDU 20041 uid54785
Leptonema illini DSM 21528 uid82715
Leptospira alexanderi serovar Manhao 3 L 60 uid171099
Leptospira biflexa serovar Patoc Patoc 1 Paris uid58993
Leptospira borgpetersenii 200901122 uid180752
Leptospira borgpetersenii Brem 307 uid193726
Leptospira borgpetersenii serovar Castellonis 200801910 uid180099
Leptospira borgpetersenii serovar Hardjo bovis JB197 uid58509
Leptospira borgpetersenii serovar Hardjo bovis L550 uid58507
Leptospira borgpetersenii serovar Mini 200901116 uid193745
Leptospira borgpetersenii serovar Pomona 200901868 uid193748
Leptospira broomii 5399 uid171097
Leptospira inadai serovar Lyme 10 uid171096
Leptospira interrogans HAI1536 uid193746
Leptospira interrogans L1207 uid190319
Leptospira interrogans serovar Bataviae HAI135 uid193740
Leptospira interrogans serovar Copenhageni Fiocruz LV3737 uid190275
Leptospira interrogans serovar Copenhageni Fiocruz LV3738 uid190276
Leptospira interrogans serovar Copenhageni HAI0156 uid190281
Leptospira interrogans serovar Hebdomadis R499 uid180093
Leptospira interrogans serovar Pyrogenes 200701872 uid190384
Leptospira interrogans UI 12758 uid180098
Leptospira kirschneri 200801925 uid193751
Leptospira kirschneri serovar Grippotyphosa RM52 uid180087
Leptospira kmetyi serovar Malaysia Bejo Iso9 uid171098
Leptospira licerasiae serovar Varillal VAR 010 uid180104
Leptospira meyeri serovar Hardjo Went 5 uid177325
Leptospira noguchii 2001034031 uid193778
Leptospira noguchii 2006001870 uid78701
Leptospira noguchii Bonito uid193785
Leptospira noguchii serovar Autumnalis ZUN142 uid193743
Leptospira santarosai 2000027870 uid193672
Leptospira santarosai 2000030832 uid78697
Leptospira santarosai AIM uid193777
Leptospira santarosai JET uid180755
Leptospira santarosai serovar Shermani LT 821 uid181278
Leptospira weilii serovar Topaz LT2116 uid191926
Leptospira weilii UI 13098 uid193734
Leptospirillum ferriphilum ML 04 uid175904
Leptospirillum ferrooxidans C2 3 uid158171
Leptothrix cholodnii SP 6 uid58971
Leptothrix ochracea L12 uid167862
Leptotrichia buccalis C 1013 b uid59211
Leptotrichia goodfellowii F0264 uid41359
Leptotrichia hofstadii F0254 uid55767
Leucobacter chromiiresistens JG 31 uid162357
Leuconostoc argentinum KCTC 3773 uid64589
Leuconostoc C2 uid68743
Leuconostoc carnosum JB16 uid176371
Leuconostoc citreum LBAE C11 uid180974
Leuconostoc citreum LBAE E16 uid170459
Leuconostoc fallax KCTC 3537 uid66211
Leuconostoc gelidum JB7 uid175682
Leuconostoc inhae KCTC 3774 uid67009
Leuconostoc lactis KCTC 3528 uid68683
Leuconostoc mesenteroides cremoris ATCC 19254 uid55887
Leuconostoc mesenteroides J18 uid84337
Leuconostoc pseudomesenteroides 4882 uid171985
Leuconostoc pseudomesenteroides KCTC 3652 uid68681
Limnobacter MED105 uid54689
Listeriaceae bacterium TTU M1 001 uid156763
Listeria grayi DSM 20601 uid55523
Listeria innocua ATCC 33091 uid181593
Listeria innocua Clip11262 uid61567
Listeria ivanovii PAM 55 uid73473
Listeria monocytogenes 10403S uid54461
Listeria monocytogenes FSL F2 515 uid54421
Listeria monocytogenes FSL J1 194 uid54423
Listeria monocytogenes FSL J1 208 uid54427
Listeria monocytogenes FSL J2 071 uid54431
Listeria monocytogenes FSL N3 165 uid54437
Listeria monocytogenes SLCC2378 uid175105
Listeria seeligeri serovar 1 2b SLCC3954 uid46215
Listeria welshimeri serovar 6b SLCC5334 uid61605
Loktanella vestfoldensis SKA53 uid54169
Lutiella nitroferrum 2002 uid55377
Lyngbya majuscula 3L uid66849
Lyngbya PCC 8106 uid54161
Lysinibacillus fusiformis ZC1 uid50013
Lysinibacillus sphaericus C3 41 uid58945
Macrococcus caseolyticus JCSC5402 uid59003
Magnetococcus MC 1 uid57833
Magnetospirillum magneticum AMB 1 uid58527
Magnetospirillum SO 1 uid191939
Mahella australiensis 50 1 BON uid66917
Mannheimia haemolytica PHL213 uid54093
Mannheimia succiniciproducens MBEL55E uid58197
Maricaulis maris MCS10 uid58689
Marichromatium purpuratum 984 uid72575
marine actinobacterium PHSC20C1 uid54153
marine archaeal group 1 BD31 uid81845
marine gamma proteobacterium HTCC2080 uid54583
marine gamma proteobacterium HTCC2143 uid54265
marine gamma proteobacterium HTCC2148 uid55363
Marinilabilia AK2 uid176937
Marinilabilia salmonicolor JCM 21150 uid177805
Mariniradius saccharolyticus AK6 uid185795
Marinithermus hydrothermalis DSM 14884 uid65783
Marinitoga piezophila KA3 uid81629
Marinobacter adhaerens HP15 uid162009
Marinobacter algicola DG893 uid54691
Marinobacter aquaeolei VT8 uid59419
Marinobacter BSs20148 uid171995
Marinobacter ELB17 uid54619
Marinobacter hydrocarbonoclasticus ATCC 49840 uid162203
Marinobacterium stanieri S30 uid81115
Marinobacter MnI7 9 uid78141
Marinomonas MED121 uid54255
Marinomonas mediterranea MMB 1 uid64753
Marinomonas MWYL1 uid58715
Marinomonas posidonica IVIA Po 181 uid67323
Mariprofundus ferrooxydans PV 1 uid54269
Maritimibacter alkaliphilus HTCC2654 uid53325
Marivirga tractuosa DSM 4126 uid60837
Massilia timonae CCUG 45783 uid182886
Megamonas funiformis YIT 11815 uid82999
Megasphaera elsdenii DSM 20460 uid71135
Megasphaera micronuciformis F0359 uid60585
Megasphaera UPII 135 E uid71191
Megasphaera UPII 199 6 uid67823
Meiothermus ruber DSM 1279 uid46661
Meiothermus silvanus DSM 9946 uid49485
Melioribacter roseus P3M uid170941
Melissococcus plutonius ATCC 35311 uid66803
Melissococcus plutonius DAT561 uid89371
Mesoflavibacter zeaxanthinifaciens S86 uid81109
Mesoplasma florum L1 uid58055
Mesorhizobium alhagi CCNWXJ12 2 uid78825
Mesorhizobium amorphae CCNWGS0123 uid76939
Mesorhizobium australicum WSM2073 uid75101
Mesorhizobium ciceri biovar biserrulae WSM1271 uid62101
Mesorhizobium loti MAFF303099 uid57601
Mesorhizobium opportunistum WSM2075 uid40861
Mesotoga prima MesG1 Ag 4 2 uid52599
Metallosphaera cuprina Ar 4 uid66329
Metallosphaera sedula DSM 5348 uid58717
Metallosphaera yellowstonensis MK1 uid82737
Methanobacterium AL 21 uid63623
Methanobacterium formicicum DSM 3637 uid176604
Methanobacterium Maddingley MBC34 uid178946
Methanobacterium SWAN 1 uid67359
Methanobrevibacter ruminantium M1 uid45857
Methanobrevibacter smithii DSM 2374 uid55123
Methanobrevibacter smithii DSM 2375 uid54983
Methanocaldococcus fervens AG86 uid59347
Methanocaldococcus FS406 22 uid42499
Methanocaldococcus infernus ME uid48803
Methanocaldococcus jannaschii DSM 2661 uid57713
Methanocaldococcus vulcanius M7 uid41131
Methanocella arvoryzae MRE50 uid61623
Methanocella conradii HZ254 uid157911
Methanocella paludicola SANAE uid42887
Methanococcoides burtonii DSM 6242 uid58023
Methanococcus aeolicus Nankai 3 uid58823
Methanococcus maripaludis C5 uid58741
Methanococcus maripaludis C6 uid58947
Methanococcus maripaludis C7 uid58847
Methanococcus maripaludis S2 uid58035
Methanococcus maripaludis X1 uid70729
Methanococcus vannielii SB uid58767
Methanococcus voltae A3 uid49529
Methanocorpusculum labreanum Z uid58785
Methanoculleus bourgensis MS2 uid171377
Methanoculleus marisnigri JR1 uid58561
Methanofollis liminatans DSM 4140 uid170729
Methanohalobium evestigatum Z 7303 uid49857
Methanohalophilus mahii DSM 5219 uid47313
Methanolinea tarda NOBI 1 uid76575
Methanolobus psychrophilus R15 uid177925
Methanomethylovorans hollandica DSM 15978 uid184864
Methanoplanus limicola DSM 2279 uid82735
Methanoplanus petrolearius DSM 11571 uid52695
Methanopyrus kandleri AV19 uid57883
Methanoregula boonei 6A8 uid58815
Methanoregula formicicum SMSP uid184406
Methanosaeta concilii GP6 uid66207
Methanosaeta harundinacea 6Ac uid81199
Methanosaeta thermophila PT uid58469
Methanosalsum zhilinae DSM 4017 uid68249
Methanosarcina acetivorans C2A uid57879
Methanosarcina barkeri Fusaro uid57715
Methanosarcina mazei Go1 uid57893
Methanosphaera stadtmanae DSM 3091 uid58407
Methanosphaerula palustris E1 9c uid59193
Methanospirillum hungatei JF 1 uid58181
Methanothermobacter marburgensis Marburg uid51637
Methanothermobacter thermautotrophicus Delta H uid57877
Methanothermococcus okinawensis IH1 uid51535
Methanothermus fervidus DSM 2088 uid60167
Methanotorris formicicus Mc S 70 uid82739
Methanotorris igneus Kol 5 uid67321
Methylacidiphilum fumariolicum uid159999
Methylacidiphilum infernorum V4 uid59161
Methylibium petroleiphilum PM1 uid58085
Methylobacillus flagellatus KT uid58049
Methylobacterium 4 46 uid58843
Methylobacterium chloromethanicum CM4 uid58933
Methylobacterium extorquens AM1 uid57605
Methylobacterium extorquens DM4 uid61617
Methylobacterium extorquens PA1 uid58821
Methylobacterium GXF4 uid170037
Methylobacterium nodulans ORS 2060 uid59023
Methylobacterium populi BJ001 uid58937
Methylobacterium radiotolerans JCM 2831 uid58845
Methylobacter tundripaludum SV96 uid53253
Methylocella silvestris BL2 uid59433
Methylococcus capsulatus Bath uid57607
Methylocystis ATCC 49242 uid62743
Methylocystis SC2 uid174072
Methylomicrobium alcaliphilum uid77119
Methylomonas methanica MC09 uid67363
Methylophaga aminisulfidivorans MP uid67817
Methylophaga JAM1 uid162947
Methylophaga JAM7 uid162949
Methylophaga thiooxidans DMS010 uid54693
Methylophilales bacterium HTCC2181 uid54577
Methylosinus trichosporium OB3b uid49119
Methylotenera 301 uid49469
Methylotenera mobilis JLW8 uid59373
Methyloversatilis universalis FAM5 uid67399
Methylovorus MP688 uid60723
Micavibrio aeruginosavorus ARL 13 uid73585
Micavibrio EPB uid194120
Microbacterium laevaniformans OR221 uid157055
Microbacterium testaceum StLB037 uid62789
Micrococcus luteus NCTC 2665 uid55345
Micrococcus luteus SK58 uid46281
Microcoleus chthonoplastes PCC 7420 uid54695
Microcoleus PCC 7113 uid183114
Microcoleus vaginatus FGP 2 uid67389
Microcystis aeruginosa DIANCHI905 uid187351
Microcystis aeruginosa NIES 843 uid59101
Microcystis aeruginosa PCC 7941 uid181938
Microcystis aeruginosa PCC 9432 uid181935
Microcystis aeruginosa PCC 9443 uid181937
Microcystis aeruginosa PCC 9701 uid181942
Microcystis aeruginosa PCC 9717 uid181936
Microcystis aeruginosa PCC 9806 uid170456
Microcystis aeruginosa PCC 9807 uid181939
Microcystis aeruginosa PCC 9808 uid181940
Microcystis aeruginosa TAIHU98 uid185796
Microcystis T1 4 uid168055
Microlunatus phosphovorus NM 1 uid68055
Micromonospora ATCC 39149 uid55817
Micromonospora aurantiaca ATCC 27029 uid42501
Micromonospora L5 uid45895
Micromonospora lupini Lupac 08 uid163145
Microscilla marina ATCC 23134 uid54163
Microvirga WSM3557 uid167863
Mitsuokella multacida DSM 20544 uid55073
Mobilicoccus pelagius NBRC 104925 uid84451
Mobiluncus curtisii ATCC 51333 uid61495
Mobiluncus curtisii holmesii ATCC 35242 uid61497
Mobiluncus mulieris 28 1 uid42169
Mobiluncus mulieris FB024 16 uid52965
Modestobacter marinus uid167487
Mogibacterium CM50 uid174240
Moorella thermoacetica ATCC 39073 uid58051
Moraxella catarrhalis BC8 uid179631
[truncated: 1,448 more rows]

## Sheet: ST5_eukaryotes
Supplementary Table 5 - eukaryotic species whose genomes or transcriptomes were used in the initial analysis of potential exogenous sRNAs in plasma
Acyrthosiphon pisum
Aedes aegypti
Agaricus bisporus
Ailuropoda melanoleuca
Ajellomyces capsulatus
Ajellomyces dermatitidis
Allium cepa
Amphimedon queenslandica
Anas platyrhynchos
Anolis carolinensis
Anopheles gambiae
Apis florea
Apis mellifera
Aplysia californica
Aquilegia coerulea
Arabidopsis lyrata
Arabidopsis thaliana
Arthrobotrys oligospora
Arthroderma benhamiae
Arthroderma gypseum
Arthroderma otae
Ascocoryne sarcoides
Ashbya gossypii
Aspergillus clavatus
Aspergillus flavus
Aspergillus fumigatus
Aspergillus kawachii
Aspergillus nidulans
Aspergillus niger
Aspergillus oryzae
Aspergillus sojae
Aspergillus terreus
Auricularia delicata
Batrachochytrium dendrobatidis
Baudoinia compniacensis
Beauveria bassiana
Bipolaris maydis
Blumeria graminis
Bombus impatiens
Bombus terrestris
Bombyx mori
Bos taurus
Botryotinia fuckeliana
Brachypodium distachyon
Branchiostoma floridae
Brassica napus
Brassica oleracea
Brugia malayi
Caenorhabditis briggsae
Caenorhabditis elegans
Caenorhabditis remanei
Cajanus cajan
Callithrix jacchus
Camellia sinensis
Candida albicans
Candida dubliniensis
Candida glabrata
Candida orthopsilosis
Candida tenuis
Candida tropicalis
Canis lupus
Capra hircus
Capsella rubella
Carica papaya
Castanea mollissima
Cavia porcellus
Ceratotherium simum
Ceriporiopsis subvermispora
Chaetomium globosum
Chaetomium thermophilum
Chlamydomonas reinhardtii
Ciona intestinalis
Citrus clementina
Clavispora lusitaniae
Coccidioides immitis
Coccidioides posadasii
Cochliobolus heterostrophus
Cochliobolus sativus
Coffea arabica
Colletotrichum gloeosporioides
Colletotrichum orbiculare
Columba livia
Coniophora puteana
Coniosporium apollinis
Coprinopsis cinerea
Cordyceps militaris
Cricetulus griseus
Cryptococcus gattii
Cryptococcus neoformans
Cucumis sativus
Culex pipiens
Culex quinquefasciatus
Cyberlindnera jadinii
Dacryopinax sp.
Danio rerio
Debaryomyces hansenii
Dekkera bruxellensis
Dichomitus squalens
Dothistroma septosporum
Drosophila ananassae
Drosophila erecta
Drosophila grimshawi
Drosophila melanogaster
Drosophila mojavensis
Drosophila persimilis
Drosophila pseudoobscura
Drosophila sechellia
Drosophila simulans
Drosophila virilis
Drosophila willistoni
Drosophila yakuba
Edhazardia aedis
Encephalitozoon cuniculi
Encephalitozoon hellem
Encephalitozoon intestinalis
Enterocytozoon bieneusi
Epichloe festucae
Equus caballus
Eremothecium cymbalariae
Eucalyptus grandis
Eutypa lata
Exophiala dermatitidis
Felis catus
Fibroporia radiculosa
Fomitiporia mediterranea
Fomitopsis pinicola
Fragaria vesca
Fusarium fujikuroi
Fusarium oxysporum
Gadus morhua
Gaeumannomyces graminis
Gallus gallus
Ganoderma lucidum
Gasterosteus aculeatus
Geomyces destructans
Gibberella zeae
Glarea lozoyensis
Gloeophyllum trabeum
Glomerella graminicola
Glycine max
Gorilla gorilla
Gossypium raimondii
Grosmannia clavigera
Helianthus annuus
Heterocephalus glaber
Homo sapiens
Hydra magnipapillata
Ictalurus punctatus
Ixodes scapularis
Juglans regia
Kazachstania africana
Kazachstania naganishii
Kluyveromyces lactis
Kluyveromyces marxianus
Kluyveromyces thermotolerans
Kluyveromyces waltii
Komagataella pastoris
Laccaria bicolor
Lachancea thermotolerans
Leptosphaeria maculans
Linum usitatissimum
Loa loa
Lodderomyces elongisporus
Loxodonta africana
Macaca mulatta
Magnaporthe oryzae
Magnaporthe poae
Malassezia globosa
Malus domestica
Manihot esculenta
Marssonina brunnea
Medicago truncatula
Megachile rotundata
Melampsora larici-populina
Meleagris gallopavo
Mentha longifolia
Metarhizium acridum
Metarhizium anisopliae
Metaseiulus occidentalis
Meyerozyma guilliermondii
Microbotryum violaceum
Micromonas pusilla
Micromonas sp.
Millerozyma farinosa
Mimulus guttatus
Moniliophthora perniciosa
Monodelphis domestica
Mus musculus
Musca domestica
Myceliophthora thermophila
Mycosphaerella graminicola
Mycosphaerella populicola
Mycosphaerella populorum
Nasonia vitripennis
Naumovozyma castellii
Naumovozyma dairenensis
Nectria haematococca
Nematocida parisii
Nematocida sp.
Nematostella vectensis
Neosartorya fischeri
Neurospora crassa
Neurospora tetrasperma
Nomascus leucogenys
Nosema ceranae
Odobenus rosmarus
Oikopleura dioica
Omphalotus olearius
Oncorhynchus mykiss
Ophiostoma novo-ulmi
Orcinus orca
Oreochromis niloticus
Ornithorhynchus anatinus
Oryctolagus cuniculus
Oryza sativa
Oryzias latipes
Ostreococcus lucimarinus
Ostreococcus tauri
Otolemur garnettii
Ovis aries
Pan paniscus
Pan troglodytes
Panicum virgatum
Papio anubis
Paracoccidioides brasiliensis
Paracoccidioides sp.
Passalora fulva
Pediculus humanus
Penicillium chrysogenum
Penicillium decumbens
Penicillium digitatum
Penicillium marneffei
Penicillium paxilli
Phaeosphaeria nodorum
Phanerochaete carnosa
Phaseolus vulgaris
Physcomitrella patens
Pichia pastoris
Pichia sorbitophila
Piriformospora indica
Podospora anserina
Pongo abelii
Populus trichocarpa
Postia placenta
Prunus persica
Pseudocercospora fijiensis
Pseudozyma antarctica
Puccinia graminis
Punctularia strigosozonata
Pyrenophora teres
Pyrenophora tritici-repentis
Rattus norvegicus
Rhizoctonia solani
Rhizophydiales sp.
Rhodosporidium toruloides
Rhodotorula glutinis
Ricinus communis
Saccharomyces arboricola
Saccharomyces cerevisiae
Saccharomyces kudriavzevii
Saccoglossus kowalevskii
Saimiri boliviensis
Salmo salar
Sarcophilus harrisii
Scheffersomyces stipitis
Schistosoma mansoni
Schizophyllum commune
Schizosaccharomyces japonicus
Schizosaccharomyces pombe
Schizosaccharomyces sp.
Sclerotinia sclerotiorum
Selaginella moellendorffii
Serpula lacrymans
Setaria italica
Solanum lycopersicum
Solanum tuberosum
Sordaria macrospora
Sorghum bicolor
Spathaspora passalidarum
Stereum hirsutum
Strongylocentrotus purpuratus
Sus scrofa
Taeniopygia guttata
Takifugu rubripes
Talaromyces marneffei
Talaromyces stipitatus
Taphrina deformans
Tetrapisispora blattae
Tetrapisispora phaffii
Thelungiella halophila
Theobroma cacao
Thielavia terrestris
Torulaspora delbrueckii
TPA inf
Trachipleistophora hominis
Trametes versicolor
Tremella mesenterica
Tribolium castaneum
Trichechus manatus
Trichinella spiralis
Trichoderma hamatum
Trichoderma pseudokoningii
Trichoderma reesei
Trichophyton rubrum
Trichophyton verrucosum
Trichoplax adhaerens
Trichosporon asahii
Tuber melanosporum
Tursiops truncatus
Uncinocarpus reesii
Ustilago maydis
Vanderwaltozyma polyspora
Vavraia culicis
Verticillium albo-atrum
Vigna unguiculata
Vitis vinifera
Vittaforma corneae
Volvariella volvacea
Volvox carteri
Wallemia sebi
Wickerhamomyces anomalus
Wolfiporia cocos
Xenopus (Silurana)
Xenopus laevis
Yarrowia lipolytica
Zea mays
Zygosaccharomyces bisporus
Zygosaccharomyces rouxii

## Sheet: ST6_virusGenomes
Supplementary Table 6 - viruses whose genomes or transcriptomes were used in the initial analysis of potential exogenous sRNAs in plasma
Abaca bunchy top virus DNA-C
Abaca bunchy top virus DNA-M
Abaca bunchy top virus DNA-N
Abaca bunchy top virus DNA-R
Abaca bunchy top virus DNA-S
Abaca bunchy top virus segment 2
Abalone herpesvirus Victoria/AUS/2009
Abalone shriveling syndrome-associated virus
Abelson murine leukemia virus
Abutilon Brazil virus DNA A
Abutilon Brazil virus DNA B
Abutilon mosaic Bolivia virus DNA-A
Abutilon mosaic Bolivia virus DNA-B
Abutilon mosaic Brazil virus DNA-A
Abutilon mosaic Brazil virus DNA-B
Abutilon mosaic virus DNA A
Abutilon mosaic virus DNA B
Acanthamoeba polyphaga mimivirus
Acanthamoeba polyphaga moumouvirus
Acanthocystis turfacea Chlorella virus 1
Acartia tonsa copepod circovirus isolate 154 D11
Acheta domesticus densovirus
Acheta domesticus volvovirus isolate AdVVV-Japan
Acholeplasma phage L2
Acholeplasma phage MV-L1
Acidianus bottle-shaped virus
Acidianus filamentous virus 1
Acidianus filamentous virus 2
Acidianus filamentous virus 3
Acidianus filamentous virus 6
Acidianus filamentous virus 7
Acidianus filamentous virus 8
Acidianus filamentous virus 9
Acidianus rod-shaped virus 1
Acidianus spindle-shaped virus 1
Acidianus two-tailed virus
Acinetobacter bacteriophage AP22
Acinetobacter phage 133
Acinetobacter phage Ac42
Acinetobacter phage Acj61
Acinetobacter phage Acj9
Acinetobacter phage AP205
Acinetobacter phage Bphi-B1251
Acinetobacter phage ZZ1
Aconitum latent virus
Actinidia virus B
Actinomyces phage Av-1
Actinoplanes phage phiAsp2
Acute bee paralysis virus
Acyrthosiphon pisum bacteriophage APSE-1
Acyrthosiphon pisum virus
Adeno-associated virus - 1
Adeno-associated virus - 2
Adeno-associated virus - 3
Adeno-associated virus - 4
Adeno-associated virus 5
Adeno-associated virus - 7
Adeno-associated virus - 8
Adoxophyes honmai NPV
Adoxophyes orana granulovirus
Adoxophyes orana nucleopolyhedrovirus
Adult diarrheal rotavirus strain J19
Aedes aegypti densovirus
Aedes albopictus densovirus
Aedes flavivirus
Aedes pseudoscutellaris reovirus segment 1
Aedes pseudoscutellaris reovirus segment 2
Aedes pseudoscutellaris reovirus segment 3
Aedes pseudoscutellaris reovirus segment 4
Aedes pseudoscutellaris reovirus segment 5
Aedes pseudoscutellaris reovirus segment 6
Aedes pseudoscutellaris reovirus segment 7
Aedes pseudoscutellaris reovirus segment 8
Aedes pseudoscutellaris reovirus segment 9
Aedes taeniorhynchus iridescent virus
Aeromonas phage 25
Aeromonas phage 31
Aeromonas phage 44RR2.8t
Aeromonas phage 65
Aeromonas phage Aeh1
Aeromonas phage Aes012
Aeromonas phage Aes508
Aeromonas phage CC2
Aeromonas phage phiAS4
Aeromonas phage phiAS5
Aeromonas phage phiAS7
Aeromonas phage phiO18P
Aeromonas phage vB AsaM-56
African cassava mosaic virus DNA A
African cassava mosaic virus DNA B
African green monkey polyomavirus
African horsesickness virus
African horsesickness virus chromosome segment 9
African horsesickness virus segment 1
African horsesickness virus segment 10
African horsesickness virus segment 2
African horsesickness virus segment 3
African horsesickness virus segment 4
African horsesickness virus segment 6
African horsesickness virus segment 7
African horsesickness virus segment 8
African oil palm ringspot virus
African swine fever virus
Ageratum enation alphasatellite
Ageratum enation virus
Ageratum leaf Cameroon betasatellite
Ageratum leaf curl betasatellite isolate Sikar M 2
Ageratum leaf curl Buea betasatellite
Ageratum leaf curl Cameroon alphasatellite
Ageratum leaf curl Cameroon virus
Ageratum leaf curl disease associated sequence virion
Ageratum leaf curl virus - [G52]
Ageratum yellow leaf curl beta - [Pakistan
Ageratum yellow vein China virus
Ageratum yellow vein China virus-associated DNA beta
Ageratum yellow vein Hualian virus-[Taiwan
Ageratum yellow vein Singapore alphasatellite-[Singapore;1998]
Ageratum yellow vein Sri Lanka virus segment A
Ageratum yellow vein Taiwan virus
Ageratum yellow vein virus
Ageratum yellow vein virus-associated DNA beta
Aggregatibacter phage S1249
Agrobacterium phage 7-7-1
Agropyron mosaic virus
Agrotis ipsilon multiple nucleopolyhedrovirus
Agrotis segetum granulovirus
Agrotis segetum nucleopolyhedrovirus
Aguacate virus segment L
Aguacate virus segment M
Aguacate virus segment S
Aichi virus
Aino virus segment L
Aino virus segment M
Aino virus segment S
Akabane virus segment L
Akabane virus segment M
Akabane virus segment S
Alcelaphine herpesvirus 1
Aleutian mink disease virus
Alfalfa mosaic virus RNA 1
Alfalfa mosaic virus RNA 2
Alfalfa mosaic virus RNA 3
Algerian watermelon mosaic virus
Alkhurma virus
Allamanda leaf curl virus DNA-A
Allium virus X
Allpahuayo virus segment L
Allpahuayo virus segment S
Alstroemeria virus x
Alternanthera mosaic virus
Alternanthera yellow vein virus DNA-A
Alternanthera yellow vein virus satellite DNA beta
Alternaria alternata dsRNA mycovirus segment L
Alternaria alternata dsRNA mycovirus segment M1
Alternaria alternata dsRNA mycovirus segment M2
Alternaria alternata dsRNA mycovirus segment S
Amapari virus segment L
Amapari virus segment S
Amasya cherry disease associated chrysovirus segment 1
Amasya cherry disease associated chrysovirus segment 2
Amasya cherry disease associated chrysovirus segment 3
Amasya cherry disease associated chrysovirus segment 4
Amasya cherry disease-associated mycovirus
Amazon lily mild mottle virus RNA 1
Amazon lily mild mottle virus RNA 2
Amazon lily mild mottle virus RNA 3
Ambystoma tigrinum virus
American grass carp reovirus segment 1
American grass carp reovirus segment 10
American grass carp reovirus segment 11
American grass carp reovirus segment 2
American grass carp reovirus segment 3
American grass carp reovirus segment 4
American grass carp reovirus segment 5
American grass carp reovirus segment 6
American grass carp reovirus segment 7
American grass carp reovirus segment 8
American grass carp reovirus segment 9
American hop latent virus
American plum line pattern virus RNA1
American plum line pattern virus RNA2
American plum line pattern virus RNA3
Amsacta moorei entomopoxvirus 'L'
Anagyris vein yellowing virus
Anatid herpesvirus 1
Andean potato latent virus
Andes virus segment L
Andes virus segment M
Andes virus segment S
Angelonia flower break virus
Anguillid herpesvirus 1
Anopheles gambiae densonucleosis virus
Antheraea pernyi nucleopolyhedrovirus
Anticarsia gemmatalis nucleopolyhedrovirus
Aotine herpesvirus 1
Aphid lethal paralysis virus
Apium virus Y
Apocheima cinerarium nucleopolyhedrovirus
Apoi virus
Apple chlorotic leaf spot virus
Apple dimple fruit viroid
Apple fruit crinkle viroid
Apple green crinkle associated virus
Apple latent spherical virus segment 1
Apple latent spherical virus segment 2
Apple mosaic virus RNA 1
Apple mosaic virus RNA 2
Apple mosaic virus RNA 3
Apple scar skin viroid
Apple stem grooving virus
Apple stem pitting virus genes for RNA-dependent RNA polymerase
Apricot latent virus
Apricot pseudo-chlorotic leaf spot virus
Aquareovirus A segment 1
Aquareovirus A segment 10
Aquareovirus A segment 11
Aquareovirus A segment 2
Aquareovirus A segment 3
Aquareovirus A segment 4
Aquareovirus A segment 6
Aquareovirus A segment 8
Aquareovirus A segment 9
Arabis mosaic virus large satellite RNA
Arabis mosaic virus RNA 1
Arabis mosaic virus RNA 2
Arabis mosaic virus small satellite RNA
Arabis mosaic virus small satellite RNA barley/CHE/1991 RNA3-VI
Aravan virus
Archaeal BJ1 virus
Armigeres subalbatus virus SaX06-AK20
Arracacha mottle virus
Arracacha virus B isolate PV-0082 polyprotein gene
Arracacha virus B strain oca segment RNA2
Artemisia virus A
Artibeus jamaicensis parvovirus 1
Artichoke mottled crinkle virus
Asclepias asymptomatic virus
Asparagus virus 2 RNA 1
Asparagus virus 2 RNA 2
Asparagus virus 2 RNA 3
Asparagus virus 3
Aspergillus foetidus dsRNA mycovirus ORF1
Aspergillus foetidus dsRNA mycovirus ORF1 gene
Aspergillus foetidus dsRNA mycovirus RdRp gene for RNA dependent RNA polymerase
Astrovirus MLB1
Astrovirus MLB1 HK05
Astrovirus MLB2
Astrovirus MLB3 isolate MLB3/human/Vellore/26564/2004
Astrovirus VA1
Astrovirus VA2
Astrovirus VA3 isolate VA3/human/Vellore/28054/2005
Astrovirus VA4 isolate VA4/human/Nepal/s5363
Astrovirus wild boar/WBAstV-1/2011/HUN
Asystasia begomovirus 1 DNA-A
Asystasia begomovirus 1 DNA-B
Ateles paniscus polyomavirus 1
Ateline herpesvirus 3 complete genome
Atkinsonella hypoxylon partitivirus RNA 1
Atkinsonella hypoxylon partitivirus RNA 2
Atkinsonella hypoxylon partitivirus RNA 3
Atlantic salmon swim bladder sarcoma virus
Aura virus
Australian bat lyssavirus
Australian grapevine viroid
Autographa californica nucleopolyhedrovirus
Avian adeno-associated virus ATCC VR-865
Avian adeno-associated virus strain DA-1
Avian carcinoma virus
Avian encephalomyelitis virus
Avian endogenous retrovirus EAV-HP
Avian gyrovirus 2
Avian infectious bronchitis virus
Avian leukemia virus
Avian leukosis virus - RSA
Avian metapneumovirus
Avian myelocytomatosis virus
Avian orthoreovirus segment L1
Avian orthoreovirus segment L2
Avian orthoreovirus segment L3
Avian orthoreovirus segment M1
Avian orthoreovirus segment M2
Avian orthoreovirus segment M3
Avian orthoreovirus segment S1
Avian orthoreovirus segment S2
Avian orthoreovirus segment S3
Avian orthoreovirus segment S4
Avian paramyxovirus 4 strain APMV-4/duck/Delaware/549227/2010
Avian paramyxovirus 6
Avian sapelovirus
Avocado sunblotch viroid
Azospirillum phage Cd
Baboon orthoreovirus segment L1
Baboon orthoreovirus segment L2
Baboon orthoreovirus segment L3
Baboon orthoreovirus segment M1
Baboon orthoreovirus segment M2
Baboon orthoreovirus segment M3
Baboon orthoreovirus segment S1
Baboon orthoreovirus segment S2
Baboon orthoreovirus segment S3
Baboon orthoreovirus segment S4
Bacillus cereus bacteriophage vB BceM Bc431v3
Bacillus phage 0305phi8-36
Bacillus phage Andromeda
Bacillus phage AP50
Bacillus phage B103
Bacillus phage B4
Bacillus phage Bam35c
Bacillus phage Bastille
Bacillus phage BCD7
Bacillus phage BCJA1c
Bacillus phage BCP78
Bacillus phage BMBtp2
Bacillus phage BPS13
Bacillus phage BtCS33
Bacillus phage Cherry
Bacillus phage Curly
Bacillus phage Eoghan
Bacillus phage Fah
Bacillus phage Finn
Bacillus phage GA-1
Bacillus phage Gamma
Bacillus phage GIL16c
Bacillus phage IEBH
Bacillus phage PBC1
Bacillus phage phi105
Bacillus phage phi29
Bacillus phage phiAGATE
Bacillus phage phIS3501
Bacillus phage PM1 DNA
Bacillus phage SP10
Bacillus phage SPBc2
Bacillus phage SPO1
Bacillus phage SPP1
Bacillus phage TP21-L
Bacillus phage WBeta
Bacillus phage W.Ph.
Bacillus prophage phBC6A51
Bacillus prophage phBC6A52
Bacillus virus 1
Bacteriophage Aaphi23
Bacteriophage APSE-2
Bacteriophage PSA
Bacteriophage RB32
Bacteroides phage B124-14
Bacteroides phage B40-8
Bagaza virus
Bamboo mosaic virus
Bamboo mosaic virus satellite RNA
Banana bract mosaic virus
Banana bunchy top virus DNA C
Banana bunchy top virus DNA M
Banana bunchy top virus DNA N
Banana bunchy top virus DNA R
Banana bunchy top virus DNA S
Banana bunchy top virus DNA U3
Banana mild mosaic virus
Banana streak CA virus
Banana streak GF virus
Banana streak IM virus
Banana streak Mysore virus
Banana streak OL virus
Banana streak UA virus
Banana streak UI virus
Banana streak UL virus
Banana streak UM virus
Banana streak virus
Banana streak virus strain Acuminata Vietnam
Bandicoot papillomatosis carcinomatosis virus type 1
Bandicoot papillomatosis carcinomatosis virus type 2
Banna virus segment 1
Banna virus segment 10
Banna virus segment 11
Banna virus segment 12
Banna virus segment 2
Banna virus segment 3
Banna virus segment 4
Banna virus segment 5
Banna virus segment 6
Banna virus segment 7
Banna virus segment 8
Banna virus segment 9
Barbel circovirus
Barfin flounder nervous necrosis virus RNA 1
Barfin flounder nervous necrosis virus RNA 2
Barfin flounder virus BF93Hok RNA1
Barfin flounder virus BF93Hok RNA2
Barley mild mosaic virus RNA 1
Barley mild mosaic virus RNA2
Barley stripe mosaic virus RNA 1
Barley stripe mosaic virus RNA 2
Barley stripe mosaic virus RNA 3
Barley yellow dwarf virus-GAV
Barley yellow dwarf virus - MAV
Barley yellow dwarf virus-PAS
Barley yellow dwarf virus - PAV
Barley yellow mosaic virus RNA 1
Barley yellow mosaic virus RNA 2
Barmah Forest virus
Basella rugose mosaic virus
Bat adeno-associated virus YNM
Bat adenovirus 2
Bat adenovirus TJM
Bat coronavirus 1A
Bat coronavirus 1B
Bat coronavirus BM48-31/BGR/2008
Bat coronavirus (BtCoV/133/2005)
Bat coronavirus HKU2
Bat coronavirus HKU4-1
Bat coronavirus HKU5-1
Bat coronavirus HKU8
Bat coronavirus HKU9-1
Bat hepatitis virus isolate 776
Bat hepevirus
Bathycoccus sp. RCC1105 virus BpV1
Bat picornavirus 1
Bat picornavirus 2
Bat picornavirus 3
Bat sapovirus TLC58/HK
Bdellovibrio phage phi1402
Bdellovibrio phage phi1422
Bdellovibrio phage phiMH2K
Beak and feather disease virus
Bean calico mosaic virus DNA A
Bean calico mosaic virus DNA B
Bean chlorosis virus isolate Venezuela
Bean common mosaic necrosis virus
Bean common mosaic virus
Bean dwarf mosaic virus DNA A
Bean dwarf mosaic virus DNA B
Bean golden mosaic virus DNA A
Bean golden mosaic virus DNA B
Bean golden yellow mosaic virus DNA A
Bean golden yellow mosaic virus DNA B
Bean leafroll virus
Bean necrotic mosaic virus segment L
Bean necrotic mosaic virus segment M
Bean necrotic mosaic virus segment S
Bean pod mottle virus RNA 1
Bean pod mottle virus RNA 2
Bean yellow disorder virus RNA 1
Bean yellow disorder virus RNA 2
Bean yellow dwarf virus putative genes V1
Bean yellow mosaic Mexico virus DNA-A
Bean yellow mosaic virus
Bear Canyon virus segment L
Bear Canyon virus segment S
Bebaru virus
Beet black scorch virus
Beet black scorch virus satellite RNA
Beet chlorosis virus
Beet cryptic virus 1 RNA 1
Beet cryptic virus 1 RNA 2
Beet curly top Iran virus-[K]
Beet curly top virus - California [Logan]
Beet mild curly top virus - [Worland4]
Beet mild yellowing virus
Beet mosaic virus
Beet necrotic yellow vein virus RNA 1
Beet necrotic yellow vein virus RNA 2
Beet necrotic yellow vein virus RNA 3
Beet necrotic yellow vein virus RNA 4
Beet necrotic yellow vein virus RNA 5
Beet pseudo-yellows virus RNA 1
Beet pseudo-yellows virus RNA 2
Beet ringspot virus RNA 1
Beet ringspot virus RNA 2
Beet severe curly top virus - Cfh
Beet soil-borne mosaic virus RNA1
Beet soil-borne mosaic virus RNA 2
Beet soil-borne mosaic virus RNA3
Beet soil-borne mosaic virus RNA4
Beet soil-borne virus RNA 1
Beet soil-borne virus RNA 2
Beet soil-borne virus RNA 3
Beet virus Q RNA 1
Beet virus Q RNA 2
Beet virus Q RNA 3
Beet western yellows ST9 associated virus
Beet western yellows virus
Beet yellows virus
Begomovirus-associated DNA-II
Begomovirus-associated DNA-III
Beilong virus
Bell pepper endornavirus
Bell pepper mottle tobamovirus
Beluga Whale coronavirus SW1
Betacoronavirus England 1
Bettongia penicillata papillomavirus 1
Bhendi yellow vein Bhubhaneswar virus DNA-A
Bhendi yellow vein Delhi virus [2004
Bhendi yellow vein India betasatellite [India
Bhendi yellow vein India virus [India
Bhendi yellow vein mosaic betasatellite [India
Bhendi yellow vein mosaic virus
Bhendi yellow vein mosaic virus-associated alphasatellite
Bhendi yellow vein mosaic virus-associated DNA beta
Bidens mottle virus
Bitter gourd leaf curl disease-associated DNA beta
BK polyomavirus
Black beetle virus
Black beetle virus RNA 2
Blackberry chlorotic ringspot virus
Blackberry chlorotic ringspot virus RNA1
Blackberry chlorotic ringspot virus RNA2
Blackberry virus E
Blackberry virus Y
Blackberry yellow vein-associated virus RNA1
Blackberry yellow vein-associated virus RNA2
Blackcurrant reversion virus RNA1
Blackcurrant reversion virus RNA 2
Blackcurrant reversion virus satellite RNA
Black queen cell virus
Black raspberry necrosis virus RNA1
Black raspberry necrosis virus RNA2
Black raspberry virus F
Blainvillea yellow spot virus DNA-A
Blainvillea yellow spot virus DNA-B
Blattella germanica densovirus
Blechum interveinal chlorosis virus DNA A
Blechum interveinal chlorosis virus DNA B
Blotched snakehead virus
Blueberry latent virus
Blueberry necrotic ring blotch virus RNA 1
Blueberry necrotic ring blotch virus RNA 2
Blueberry necrotic ring blotch virus RNA 3
Blueberry necrotic ring blotch virus RNA 4
Blueberry red ringspot virus
Blueberry scorch virus
Blueberry virus A genomic RNA
Bluegill picornavirus
Blue squill virus A
Bluetongue virus segment 1
Bluetongue virus segment 10
Bluetongue virus segment 2
Bluetongue virus segment 3
Bluetongue virus segment 4
Bluetongue virus segment 5
Bluetongue virus segment 6
Bluetongue virus segment 7
Bluetongue virus segment 8
Bluetongue virus segment 9
Bocavirus gorilla/GBoV1/2009
Bombyx mandarina nucleopolyhedrovirus
Bombyx mori cypovirus 1 satellite RNA
Bombyx mori densovirus 3 isolate VD1
Bombyx mori densovirus 3 isolate VD2
Bombyx mori densovirus 5
Bombyx mori Macula-like virus
Bombyx mori NPV
Boolarra virus RNA1
Boolarra virus RNA 2
Border disease virus X818
Bordetella phage BIP-1
Bordetella phage BMP-1
Bordetella phage BPP-1
Borna disease virus
Botryotinia fuckeliana partitivirus 1 RNA1
Botryotinia fuckeliana partitivirus 1 RNA2
Botryotinia fuckeliana partitivirus 1 RNA3
Botryotinia fuckeliana totivirus 1
Botrytis cinerea debilitation-related virus
Botrytis porri RNA virus 1 RNA 1
Botrytis porri RNA virus 1 RNA 2
Botrytis virus F
Botrytis virus X
Bougainvillea spectabilis chlorotic vein-banding virus
Bovine adeno-associated virus
Bovine adenovirus 6 strain 671130
Bovine adenovirus A
Bovine adenovirus B
Bovine adenovirus D
Bovine coronavirus
Bovine enterovirus
Bovine enterovirus type 2 strain BJ50
Bovine ephemeral fever virus
Bovine foamy virus
Bovine herpesvirus 1
Bovine herpesvirus 4 long unique region
Bovine herpesvirus 5
Bovine hungarovirus
Bovine immunodeficiency virus
Bovine kobuvirus
Bovine leukemia virus
Bovine papillomavirus - 1
Bovine papillomavirus 3
Bovine papillomavirus 7
Bovine papillomavirus 8
Bovine papillomavirus type 5
Bovine papular stomatitis virus
Bovine parainfluenza virus 3
Bovine parvovirus
Bovine parvovirus 2
Bovine polyomavirus
Bovine respiratory coronavirus AH187
Bovine respiratory coronavirus bovine/US/OH-440-TC/1996
Bovine respiratory syncytial virus
Bovine rhinitis B virus
Bovine viral diarrhea virus 1
Bovine viral diarrhea virus 3 Th/04 KhonKaen
Bovine viral diarrhea virus genotype 2
Brassica yellows virus
Breda virus
Brevicoryne brassicae picorna-like virus
Broad bean mottle virus RNA 1
Broad bean mottle virus RNA 2
Broad bean mottle virus RNA 3
Broad bean necrosis virus RNA 1
Broad bean necrosis virus RNA 2
Broad bean necrosis virus RNA 3
Broad bean wilt virus 1 RNA 1
Broad bean wilt virus 1 RNA 2
Broad bean wilt virus 2 RNA1
Broad bean wilt virus 2 RNA2
Brochothrix phage A9
Brochothrix phage BL3
Brochothrix phage NF5
Brome mosaic virus RNA 1
Brome mosaic virus RNA 2
Brome mosaic virus RNA 3
Brome streak mosaic virus
Bromus catharticus striate mosaic virus
Broome virus segment L1
Broome virus segment L2
Broome virus segment L3
Broome virus segment M1
Broome virus segment M2
Broome virus segment M3
Broome virus segment S1
Broome virus segment S2
Broome virus segment S3
Broome virus segment S4
Brucella phage Pr
Brucella phage Tb
Brugmansia mild mottle virus
Brugmansia mosaic virus isolate D-437
Brugmansia mosaic virus strain SK
Brugmansia suaveolens mottle virus
Budgerigar fledgling disease virus - 1
Bundibugyo ebolavirus
Bunyamwera virus L segment
Bunyamwera virus M segment
Bunyamwera virus segment S
Burkholderia ambifaria phage BcepF1
Burkholderia phage AH2
Burkholderia phage Bcep1
Burkholderia phage Bcep176
Burkholderia phage Bcep22
Burkholderia phage Bcep43
Burkholderia phage Bcep781
Burkholderia phage BcepB1A
Burkholderia phage BcepC6B
Burkholderia phage BcepGomr
Burkholderia phage BcepIL02
Burkholderia phage BcepMigl
Burkholderia phage BcepMu
Burkholderia phage BcepNazgul
Burkholderia phage BcepNY3
Burkholderia phage DC1
Burkholderia phage KL1
Burkholderia phage KL3
Burkholderia phage KS10
Burkholderia phage KS14
Burkholderia phage KS5
Burkholderia phage KS9
Burkholderia phage phi1026b
Burkholderia phage phi644-2 chromosome
Burkholderia phage phiE12-2 chromosome
Burkholderia phage phiE125
Burkholderia phage phiE202 chromosome
Burkholderia phage phiE255 chromosome
Burkholderia prophage phi52237
Bussuquara virus
Butterbur mosaic virus
Cabbage leaf curl virus DNA A
Cabbage leaf curl virus DNA B
Cacao swollen shoot virus
Cactus mild mottle virus
Cactus virus X
Cafeteria roenbergensis virus BV-PW1
Caladenia virus A
Calicivirus isolate TCG
Calicivirus pig/AB90/CAN
Calicivirus strain NB
California sea lion anellovirus
California sea lion polyomavirus 1
Callitrichine herpesvirus 3 strain CJ0149
Camelpox virus
Camelus dromedarius papillomavirus type 1
Camelus dromedarius papillomavirus type 2
Campoletis sonorensis ichnovirus chromosome segment W
Campoletis sonorensis ichnovirus segment B
Campoletis sonorensis ichnovirus segment C
Campoletis sonorensis ichnovirus segment D
Campoletis sonorensis ichnovirus segment E
Campoletis sonorensis ichnovirus segment F
Campoletis sonorensis ichnovirus segment G
Campoletis sonorensis ichnovirus segment G2
Campoletis sonorensis ichnovirus segment H
Campoletis sonorensis ichnovirus segment I
Campoletis sonorensis ichnovirus segment I2
Campoletis sonorensis ichnovirus segment J
Campoletis sonorensis ichnovirus segment L
Campoletis sonorensis ichnovirus segment M
Campoletis sonorensis ichnovirus segment N
Campoletis sonorensis ichnovirus segment O1
Campoletis sonorensis ichnovirus segment P
Campoletis sonorensis ichnovirus segment Q
Campoletis sonorensis ichnovirus segment T
Campoletis sonorensis ichnovirus segment U
Campoletis sonorensis ichnovirus segment V
Campoletis sonorensis ichnovirus segment Z
Campoletis sonorensis ichnovirus superhelical segment A; CsIV-A
Campoletis sonorensis ichnovirus superhelical segment Aprime; CsIV-Aprime
Campylobacter phage CP21
Campylobacter phage CP30A
Campylobacter phage CPX
Campylobacter phage NCTC12673
Canary circovirus
Canary polyomavirus
Canarypox virus
Candiru virus segment L
Candiru virus segment M
Candiru virus segment S
Canine adenovirus
Canine adenovirus 1
Canine adenovirus type 2
Canine bocavirus isolate Con-161
Canine calicivirus
Canine circovirus isolate UCD1-1698
Canine distemper virus
Canine minute virus
Canine oral papillomavirus
Canine papillomavirus 10
Canine papillomavirus 11
Canine papillomavirus 14 from Switzerland
Canine papillomavirus 2
Canine papillomavirus 3
Canine papillomavirus 4
Canine papillomavirus 5
Canine papillomavirus 6
Canine papillomavirus 8
Canine papillomavirus 9
Canine parvovirus
Canine picornavirus
Canna Yellow Streak Virus
Capra hircus papillomavirus type 1
Capreolus capreolus papillomavirus 1
Caprine arthritis-encephalitis virus
Capsicum chlorosis virus segment L
Capsicum chlorosis virus segment M
Capsicum chlorosis virus segment S
Cardamine chlorotic fleck virus
Cardioderma polyomavirus isolate KY336
Cardiospermum yellow leaf curl virus satellite DNA beta
Caretta caretta papillomavirus 1
Carnation etched ring virus
Carnation Italian ringspot virus
Carnation mottle virus
Carnation ringspot virus RNA 1
Carnation ringspot virus RNA 2
Carrot mottle mimic virus
Carrot mottle virus
Carrot red leaf luteovirus associated RNA
Carrot red leaf virus
Carrot yellow leaf virus
Casphalia extranea densovirus
Cassava brown streak virus
Cassava common mosaic virus
Cassava mosaic Madagascar alphasatellite DNA-1
Cassava mosaic Madagascar virus DNA A
Cassava mosaic Madagascar virus DNA B
Cassava vein mosaic virus
Cassava virus C
Cassia yellow blotch virus RNA1
Cassia yellow blotch virus RNA2
Cassia yellow blotch virus RNA3
CAS virus segment L
CAS virus segment S
Cauliflower mosaic virus
Caulobacter phage CcrColossus
Caulobacter phage CcrKarma
Caulobacter phage CcrMagneto
Caulobacter phage CcrRogue
Caulobacter phage CcrSwift
Caulobacter phage phiCb5
Caulobacter phage phiCbK
Cavally virus
Caviid herpesvirus 2 strain 21222
Cebus albifrons polyomavirus 1
Celeribacter phage P12053L
Celery mosaic virus
Cell fusing agent virus
Cellulophaga phage phiSM genomic sequence
Cellulophaga phage phiST genomic sequence
Centrosema yellow spot virus DNA-A
Ceratocystis polonica partitivirus
Ceratocystis polonica partitivirus segment 1
Ceratocystis resinifera partitivirus RNA 1
Ceratocystis resinifera partitivirus RNA 2
Cercopithecine herpesvirus 2
Cercopithecine herpesvirus 5
Cercopithecine herpesvirus 9
Cereal yellow dwarf virus-RPS
Cereal yellow dwarf virus-RPV
Cereal yellow dwarf virus-RPV satellite RNA
Cestrum yellow leaf curling virus
Chaerephon polyomavirus 1 isolate KY397
Chaetoceros lorenzianus DNA Virus
Chaetoceros salsugineum DNA virus
Chaetoceros socialis f. radians RNA virus segment 1
Chaetoceros tenuissimus DNA virus
Chalara elegans RNA Virus 1
Chandipura virus isolate CIN 0451
Chaoyang virus
Chapare virus segment L
Chapare virus segment S
Chayote mosaic virus
Chayote yellow mosaic virus
Chelonia mydas papillomavirus 1
Cherry green ring mottle virus
Cherry leaf roll virus RNA1
Cherry leaf roll virus RNA2
Cherry mottle leaf virus
Cherry necrotic rusty mottle virus
Cherry rasp leaf virus
Cherry rasp leaf virus RNA2
Cherry rusty mottle associated virus isolate 95CI192R3
Cherry virus A
Chicken anemia virus
Chicken astrovirus
Chickpea chlorosis virus-A
Chickpea chlorotic dwarf virus
Chickpea chlorotic dwarf virus complete genome
Chickpea chlorotic stunt virus
Chickpea redleaf virus
Chicory yellow mottle virus large satellite RNA
Chicory yellow mottle virus satellite RNA
Chicory yellow mottle virus satellite RNA L1
Chikungunya virus
Chilli leaf curl disease associated sequence virion
Chilli leaf curl Multan alphasatellite
Chilli leaf curl virus
Chilli ringspot virus
Chilli veinal mottle virus
Chiltepin yellow mosaic virus
Chimpanzee adenovirus Y25
Chimpanzee polyomavirus
Chinese wheat mosaic virus RNA1
Chinese wheat mosaic virus RNA2
Chinese yam necrotic mosaic virus
Chino del tomate virus DNA A
Chino del tomate virus DNA B
Chlamydia phage 3
Chlamydia phage 4
Chlamydia phage Chp1
Chlamydia phage Chp2
Chlamydia phage CPAR39
Chlamydia phage PhiCPG1
Chloris striate mosaic virus
Chocolate lily virus A RNA1
Chocolate lily virus A RNA2
Choristoneura fumiferana DEF MNPV
Choristoneura fumiferana MNPV
Choristoneura occidentalis granulovirus
Chronic bee paralysis virus RNA 1
Chronic bee paralysis virus RNA 2
Chrysanthemum chlorotic mottle viroid
Chrysanthemum stunt viroid
Chrysanthemum virus B
Chrysodeixis chalcites nucleopolyhedrovirus
Chum salmon reovirus CS segment 5
Chum salmon reovirus CS segment 7
Chuzan virus segment 1
Chuzan virus segment 10
Chuzan virus segment 2
Chuzan virus segment 3
Chuzan virus segment 4
Chuzan virus segment 5
Chuzan virus segment 6
Chuzan virus segment 7
Chuzan virus segment 8
Chuzan virus segment 9
Circovirus-like genome BBC-A
Circovirus-like genome CB-A
Circovirus-like genome CB-B
Circovirus-like genome RW-A
Circovirus-like genome RW-B
Circovirus-like genome RW-C
Circovirus-like genome RW-D
Circovirus-like genome RW-E
Circovirus-like genome SAR-A
Circovirus-like genome SAR-B
Circulifer tenellus virus 1
Citrus bent leaf viroid
Citrus chlorotic dwarf associated virus
Citrus dwarfing viroid
Citrus exocortis viroid
Citrus leaf blotch virus
Citrus leaf rugose virus RNA 1
Citrus leaf rugose virus RNA 2
Citrus leaf rugose virus RNA 3
Citrus leprosis virus C RNA-1
Citrus leprosis virus C RNA-2
Citrus psorosis virus RNA1
Citrus psorosis virus RNA2
Citrus psorosis virus RNA3
Citrus sudden death-associated virus
Citrus tristeza virus
Citrus variegation virus RNA1
Citrus variegation virus RNA2
Citrus variegation virus RNA 3
Citrus viroid Ia
Citrus viroid-I-LSS
Citrus viroid IV virus
Citrus viroid V
Citrus viroid VI
Citrus yellow mosaic virus
Clanis bilineata nucleopolyhedrosis virus
Classical swine fever virus
Clavibacter phage CMP1
Cleome golden mosaic virus DNA-A
Cleome leaf crumple virus associated DNA 1
Cleome leaf crumple virus DNA-A
Cleome leaf crumple virus DNA-B
Clerodendron yellow mosaic virus
Clerodendrum golden mosaic China virus DNA A
Clerodendrum golden mosaic China virus DNA B
Clerodendrum golden mosaic virus DNA-A
Clerodendrum golden mosaic virus DNA-B
Clitocybe odora virus
Clitoria yellow mottle virus
Clostera anachoreta granulovirus
Clostridium phage 39-O
Clostridium phage c-st
Clostridium phage phi24R
Clostridium phage phi3626
Clostridium phage phi8074-B1
Clostridium phage phiC2
Clostridium phage phi CD119
Clostridium phage phiCD27
Clostridium phage phiCD38-2
Clostridium phage phiCD6356
Clostridium phage phiCP13O
Clostridium phage phiCP26F
Clostridium phage phiCP34O
Clostridium phage phiCP7R
Clostridium phage phiCPV4
Clostridium phage phiCTP1
Clostridium phage phiMMP02
Clostridium phage phiMMP04
Clostridium phage PhiS63
Clostridium phage phiSM101 chromosome
Clostridium phage phiZP2
Clover yellow mosaic virus
Clover yellow vein virus
Cocksfoot mild mosaic virus
Cocksfoot mottle virus
Cocksfoot streak virus
Coconut cadang-cadang viroid
Coconut foliar decay virus
Coconut tinangaja viroid
Coleus blumei viroid
Coleus blumei viroid 1
Coleus blumei viroid 2
Coleus blumei viroid 3
Coleus blumei viroid 5
Coleus blumei viroid 6
Coleus vein necrosis virus
Colobus guereza papillomavirus type 2
Colombian datura virus
Colorado tick fever virus segment 1
Colorado tick fever virus segment 10
Colorado tick fever virus segment 11
Colorado tick fever virus segment 12
Colorado tick fever virus segment 2
Colorado tick fever virus segment 3
Colorado tick fever virus segment 4
Colorado tick fever virus segment 5
Colorado tick fever virus segment 6
Colorado tick fever virus segment 7
Colorado tick fever virus segment 8
Colorado tick fever virus segment 9
Columbid circovirus
Columnea latent viroid
Colwellia phage 9A
Commelina yellow mottle virus
Common chimpanzee papillomavirus 1
Common-moorhen coronavirus HKU21
Coniothyrium minitans RNA virus
Corchorus golden mosaic virus DNA-A
Corchorus golden mosaic virus DNA-B
Corchorus yellow spot virus DNA A
Corchorus yellow spot virus DNA B
Corchorus yellow vein mosaic betasatellite clone CBA7
Corchorus yellow vein mosaic virus isolate CEA8
Corchorus yellow vein virus - [Hoa Binh] DNA A
Corchorus yellow vein virus - [Hoa Binh] DNA B
Corynebacterium phage BFK20
Corynebacterium phage P1201
Cote d'Ivoire ebolavirus
Cotesia congregata bracovirus segment Circle1
Cotesia congregata bracovirus segment Circle10
Cotesia congregata bracovirus segment Circle11
Cotesia congregata bracovirus segment Circle12
Cotesia congregata bracovirus segment Circle13
Cotesia congregata bracovirus segment Circle14
Cotesia congregata bracovirus segment Circle15
Cotesia congregata bracovirus segment Circle17
Cotesia congregata bracovirus segment Circle19
Cotesia congregata bracovirus segment Circle2
Cotesia congregata bracovirus segment Circle20
Cotesia congregata bracovirus segment Circle21
Cotesia congregata bracovirus segment Circle22
Cotesia congregata bracovirus segment Circle23
Cotesia congregata bracovirus segment Circle25
Cotesia congregata bracovirus segment Circle26
Cotesia congregata bracovirus segment Circle3
Cotesia congregata bracovirus segment Circle30
Cotesia congregata bracovirus segment Circle31
Cotesia congregata bracovirus segment Circle32
Cotesia congregata bracovirus segment Circle33
Cotesia congregata bracovirus segment Circle35
Cotesia congregata bracovirus segment Circle36
Cotesia congregata bracovirus segment Circle4
Cotesia congregata bracovirus segment Circle5
Cotesia congregata bracovirus segment Circle9
Cotesia congregata virus segment Circle18
Cotesia congregata virus segment Circle6
Cotesia congregata virus segment Circle7
Cotesia congregata virus segment Circle8
Cotia virus SPAn232
Cotton leaf crumple geminivirus DNA B
Cotton leaf crumple virus DNA A
Cotton leaf curl Alabad virus
Cotton leaf curl Allahabad virus [India
Cotton leaf curl Bangalore virus-associated DNA beta
Cotton leaf curl Bangalore virus segment A
Cotton leaf curl Burewala alphasatellite
Cotton leaf curl Burewala betasatellite
Cotton leaf curl Burewala virus - [India
Cotton leaf curl Gezira alphasatellite
Cotton leaf curl Gezira beta
Cotton leaf curl Gezira betasatellite
Cotton leaf curl Gezira betasatellite extrachromosomal
Cotton leaf curl Gezira virus
Cotton leaf curl Kokhran virus
Cotton leaf curl Multan alphasatellite
Cotton leaf curl Multan virus
Cotton leaf curl Multan virus satellite DNA beta
Cotton leaf curl Multan virus satellite U36-1
Cotton leaf curl Rajasthan virus segment A
Cotton leaf curl virus associated DNA 1 isolate Lucknow
Cotton leaf curl virus-associated DNA beta
Cotton leaf curl virus betasatellite
Cotton leaf curl virus DNA-A
Cotton leafroll dwarf virus
Cottontail rabbit papillomavirus
Cowpea aphid-borne mosaic virus
Cowpea chlorotic mottle virus RNA 1
Cowpea chlorotic mottle virus RNA 2
Cowpea chlorotic mottle virus RNA 3
Cowpea mild mottle virus
Cowpea mosaic virus RNA 1
Cowpea mosaic virus RNA 2
Cowpea mottle virus
Cowpea severe leaf curl-associated DNA beta
Cowpea severe mosaic virus RNA 1
Cowpea severe mosaic virus RNA 2
Cowpox virus
Crassocephalum yellow vein virus - Jinghong
Cricket paralysis virus
Crimean-Congo hemorrhagic fever virus segment L
Crimean-Congo hemorrhagic fever virus segment M
Crimean-Congo hemorrhagic fever virus segment S
Croceibacter phage P2559S
Crocuta crocuta papillomavirus 1
Cronobacter phage CR3
Cronobacter phage ENT39118
Cronobacter phage ENT47670
Cronobacter phage ESP2949-1
Cronobacter phage phiES15
Cronobacter phage vB CsaM GAP161
Cronobacter phage vB CsaM GAP31
Cronobacter phage vB CsaM GAP32
Cronobacter phage vB CsaP GAP52
Cronobacter sakazakii phage vB CskP GAP227
Croton yellow vein mosaic alphasatellite
Croton yellow vein mosaic virus
Croton yellow vein mosaic virus satellite DNA beta
Croton yellow vein virus
Crow polyomavirus
Cryphonectria hypovirus 1
Cryphonectria hypovirus 2
Cryphonectria hypovirus 3
Cryphonectria hypovirus 4 endogenous virus
Cryphonectria parasitica mitovirus 1-NB631
Cryptophlebia leucotreta granulovirus
Cucumber Bulgarian latent virus
Cucumber fruit mottle mosaic virus
Cucumber green mottle mosaic virus
Cucumber leaf spot virus
Cucumber mosaic virus RNA 1
Cucumber mosaic virus RNA 2
Cucumber mosaic virus RNA 3
Cucumber mosaic virus satellite RNA
Cucumber mottle virus
Cucumber necrosis virus
Cucumber vein yellowing virus
Cucurbit aphid-borne yellows virus
Cucurbita yellow vein virus-associated DNA beta
Cucurbit chlorotic yellows virus RNA 1
Cucurbit chlorotic yellows virus RNA 2
Cucurbit leaf crumple virus DNA A
Cucurbit leaf crumple virus DNA B
Cucurbit yellow stunting disorder virus RNA1
Cucurbit yellow stunting disorder virus RNA2
Culex flavivirus
Culex nigripalpus NPV
Culex originated Tymoviridae-like virus
Culex pipiens densovirus
Cupixi virus segment L
Cupixi virus segment S
Curvularia thermal tolerance virus RNA1
Curvularia thermal tolerance virus RNA2
Cutthroat trout virus
Cyanophage 9515-10a
Cyanophage KBS-M-1A genomic sequence
Cyanophage KBS-P-1A genomic sequence
Cyanophage KBS-S-2A genomic sequence
Cyanophage MED4-117 genomic sequence
Cyanophage MED4-184 genomic sequence
Cyanophage MED4-213
Cyanophage NATL1A-7
Cyanophage NATL2A-133
Cyanophage P-RSM1 genomic sequence
Cyanophage P-RSM6 genomic sequence
Cyanophage PSS2
Cyanophage P-SSP2
Cyanophage SS120-1 genomic sequence
Cyanophage S-SSM4 genomic sequence
Cyanophage S-TIM5
Cyanophage Syn30 genomic sequence
Cyanophage Syn5
Cycad leaf necrosis virus
Cycas necrotic stunt virus RNA 1
Cycas necrotic stunt virus RNA 2
Cyclovirus bat/USA/2009
Cyclovirus NGchicken15/NGA/2009
Cyclovirus PKgoat11/PAK/2009
Cyclovirus PKgoat21/PAK/2009
Cydia pomonella granulovirus
Cymbidium mosaic virus
Cymbidium ringspot virus
Cymbidium ringspot virus satellite RNA
Cynomolgus macaque cytomegalovirus strain Ottawa
Cypovirus 14 RNA 1
Cypovirus 14 RNA 10
Cypovirus 14 RNA 2
Cypovirus 14 RNA 3
Cypovirus 14 RNA 4
Cypovirus 14 RNA 5
Cypovirus 14 RNA 6
Cypovirus 14 RNA 7
Cypovirus 14 RNA 8
Cypovirus 14 RNA 9
Cyprinid herpesvirus 1 strain NG-J1
Cyprinid herpesvirus 2 strain ST-J1
Cyprinid herpesvirus 3
Dahlia latent viroid
Dahlia mosaic virus
Dalechampia chlorotic mosaic virus isolate Venezuela
Daphne mosaic virus
Daphne virus S
Dasheen mosaic virus
Datura leaf distortion virus isolate Venezuela
Deep-sea thermophilic phage D6E
Deer papillomavirus
Deerpox virus W-1170-84
Deerpox virus W-848-83
Deformed wing virus
Deftia phage phiW-14
Dendrolimus punctatus densovirus
Dendrolimus punctatus tetravirus RNA1
Dendrolimus punctatus tetravirus RNA2
Dengue virus 1
Dengue virus 2
Dengue virus 3
Dengue virus 4
Desmodium leaf distortion virus DNA A
Desmodium leaf distortion virus DNA B
Diadromus pulchellus ascovirus 4a
Diaporthe ambigua RNA virus 1
Diascia yellow mottle virus
Diatraea saccharalis densovirus
Dickeya phage vB DsoM LIMEstone1 complete genome
Dicliptera yellow mottle virus DNA A
Dicliptera yellow mottle virus DNA B
Digitaria ciliaris striate mosaic virus
Digitaria didactyla striate mosaic virus
Digitaria streak virus
Dill cryptic virus 2 isolate IPP hortorum segment RNA 1
Dill cryptic virus 2 isolate IPP hortorum segment RNA 2
Dioscorea bacilliform virus
Diplodia scrobiculata RNA virus 1
Discula destructiva virus 1 RNA 4
Discula destructiva virus 1 segment 1
Discula destructiva virus 1 segment 2
Discula destructiva virus 1 segment 3
Discula destructiva virus 2 segment 1
Discula destructiva virus 2 segment 2
Diuris virus A isolate SW3.3
Diuris virus B isolate SW3.3
Dobrava-Belgrade virus strain DOBV/Ano-Poroia/Afl9/1999
Dobrava virus segment M
Dobrava virus segment S
Dolichos yellow mosaic virus
Dolphin morbillivirus
Donggang virus
Dracaena mottle virus
Dragonfly-associated alphasatellite isolate PR NZ48 2009
Dragonfly-associated mastrevirus isolate PR NZ70 2009
Dragonfly-associated microphage 1
Drosophila A virus
Drosophila C virus
Drosophila melanogaster sigma virus AP30
Drosophila melanogaster totivirus SW-2009a
Drosophila x virus segment A
Drosophila x virus segment B
Duck adenovirus A
Duck astrovirus C-NGB
Duck circovirus
Duck egg-drop syndrome virus
Duck flavivirus TA
Duck hepatitis A virus 1
Duck hepatitis A virus 3
Duck hepatitis B virus
Dugbe virus segment L
Dugbe virus segment M
Dugbe virus segment S
Dulcamara mottle virus
Duvenhage virus isolate 86132SA
East African cassava mosaic Cameroon virus DNA A
East African cassava mosaic Cameroon virus DNA B
East African cassava mosaic Kenya virus DNA A
East African cassava mosaic Kenya virus DNA B
East African cassava mosaic virus DNA A
East African cassava mosaic virus DNA B
East African cassava mosaic Zanzibar virus DNA-A
East African cassava mosaic Zanzibar virus DNA B
East Asian Passiflora virus
Eastern equine encephalitis virus
Ebola virus - Mayinga
Ecotropis obliqua NPV
Ectocarpus siliculosus virus 1
Ectromelia virus
Ectropis obliqua picorna-like virus
Edwardsiella phage KF-1 DNA
Edwardsiella phage MSW-3 DNA
Eggplant latent viroid
Eggplant mosaic virus
Eidolon helvum parvovirus 1
Eidolon polyomavirus 1 isolate KY270
Eimeria brunetti RNA virus 1
Elephant endotheliotropic herpesvirus 1A
Eliat virus
Elm mottle virus RNA 1
Elm mottle virus RNA 2
Elm mottle virus RNA 3
Emiliania huxleyi virus 86
Emilia yellow vein virus-associated DNA beta
Emilia yellow vein virus-[Fz1]
Encephalomyocarditis virus
Entebbe bat virus
Enterobacterial phage mEp213
Enterobacterial phage mEp234
Enterobacterial phage mEp390
Enterobacteria phage 13a
Enterobacteria phage 285P
Enterobacteria phage 933W
Enterobacteria phage alpha3
Enterobacteria phage BA14
Enterobacteria phage BP-4795
Enterobacteria phage Bp7
Enterobacteria phage C-1 INW-2012
Enterobacteria phage CC31
Enterobacteria phage EcoDS1
Enterobacteria phage EPS7
Enterobacteria phage epsilon15
Enterobacteria phage ES18
Enterobacteria phage Felix 01
Enterobacteria phage Fels-2
Enterobacteria phage FI
Enterobacteria phage G4
Enterobacteria phage GA
Enterobacteria phage Hgal1
Enterobacteria phage HK022
Enterobacteria phage HK106
Enterobacteria phage HK140
Enterobacteria phage HK225
Enterobacteria phage HK446
Enterobacteria phage HK542
Enterobacteria phage HK544
Enterobacteria phage HK578
Enterobacteria phage HK620
Enterobacteria phage HK629
Enterobacteria phage HK630
Enterobacteria phage HK633
Enterobacteria phage HK97
Enterobacteria phage HX01
Enterobacteria phage I2-2
Enterobacteria phage ID18
Enterobacteria phage ID2 Moscow/ID/2001
Enterobacteria phage If1
Enterobacteria phage Ike
Enterobacteria phage IME08
Enterobacteria phage ime09
Enterobacteria phage IME10
Enterobacteria phage JK06
Enterobacteria phage JL1
Enterobacteria phage JS10
Enterobacteria phage JS98
Enterobacteria phage JSE
Enterobacteria phage K1-5
Enterobacteria phage K1E
Enterobacteria phage K1F
Enterobacteria phage K30
Enterobacteria phage lambda
Enterobacteria phage LKA1
Enterobacteria phage M
Enterobacteria phage M13
Enterobacteria phage mEp043 c-1
Enterobacteria phage mEp235
Enterobacteria phage mEp237
Enterobacteria phage mEp460
Enterobacteria phage mEpX1
Enterobacteria phage mEpX2
Enterobacteria phage Min27
Enterobacteria phage Mu
Enterobacteria phage N15
Enterobacteria phage N4
Enterobacteria phage NJ01
Enterobacteria phage P1
Enterobacteria phage P2
Enterobacteria phage P22 virus
Enterobacteria phage P4
Enterobacteria phage Phi1
Enterobacteria phage phiEco32
Enterobacteria phage phiEcoM-GJ1
Enterobacteria phage phiP27
Enterobacteria phage phiX174
Enterobacteria phage PRD1
Enterobacteria phage PsP3
Enterobacteria phage Qbeta
Enterobacteria phage RB14
Enterobacteria phage RB16
Enterobacteria phage RB43
Enterobacteria phage RB49
Enterobacteria phage RB51
Enterobacteria phage RB69
Enterobacteria phage RTP
Enterobacteria phage Sf6
Enterobacteria phage SfV
Enterobacteria phage SP6
Enterobacteria phage SPC35
Enterobacteria phage SSL-2009a
Enterobacteria phage St-1
Enterobacteria phage ST104
Enterobacteria phage ST64T
Enterobacteria phage T1
Enterobacteria phage T3
Enterobacteria phage T4
Enterobacteria phage T5
Enterobacteria phage T7
Enterobacteria phage TLS
Enterobacteria phage UAB Phi78
Enterobacteria phage vB EcoM ACG-C40
Enterobacteria phage vB EcoM-FV3
Enterobacteria phage vB EcoM-VR7
Enterobacteria phage vB EcoP ACG-C91
Enterobacteria phage vB EcoS ACG-M12
Enterobacteria phage vB EcoS Rogue1
Enterobacteria phage vB KleM-RaK2
Enterobacteria phage VT2-Sakai
Enterobacteria phage WA13
Enterobacteria phage WV8
Enterobacteria phage YYZ-2008
Enterobacterio phage MS2
Enterobacter phage EcP1
Enterobacter phage Enc34
Enterobacter phage IME11
Enterococcus phage BC-611
Enterococcus phage EF62phi
Enterococcus phage EFAP-1
Enterococcus phage EFRM31
Enterococcus phage phiEf11
Enterococcus phage phiEF24C
Enterococcus phage phiFL1A
Enterococcus phage phiFL2A
Enterococcus phage phiFL3A
Enterococcus phage phiFL4A
Enzootic nasal tumour virus of goats
Epinephelus tauvina nervous necrosis virus RNA 1
Epinephelus tauvina nervous necrosis virus RNA 2
Epinotia aporema granulovirus
Epiphyas postvittana NPV
Epirus cherry virus
Epizootic hemorrhagic disease virus (serotype 1 / strain New Jersey) segment 1
Epizootic hemorrhagic disease virus (serotype 1 / strain New Jersey) segment 10
Epizootic hemorrhagic disease virus (serotype 1 / strain New Jersey) segment 2
Epizootic hemorrhagic disease virus (serotype 1 / strain New Jersey) segment 3
Epizootic hemorrhagic disease virus (serotype 1 / strain New Jersey) segment 4
Epizootic hemorrhagic disease virus (serotype 1 / strain New Jersey) segment 5
Epizootic hemorrhagic disease virus (serotype 1 / strain New Jersey) segment 6
Epizootic hemorrhagic disease virus (serotype 1 / strain New Jersey) segment 7
Epizootic hemorrhagic disease virus (serotype 1 / strain New Jersey) segment 8
Epizootic hemorrhagic disease virus (serotype 1 / strain New Jersey) segment 9
Equid herpesvirus 1
Equid herpesvirus 2
Equid herpesvirus 4
Equid herpesvirus 8
Equid herpesvirus 9
Equine arteritis virus
Equine coronavirus
Equine foamy virus
Equine infectious anemia virus
Equine papillomavirus 2
Equine papillomavirus 3
Equine papillomavirus type 6
Equine Pegivirus 1 isolate C0035
Equine polyomavirus
Equine rhinitis A virus
Equine rhinitis B virus 1
Equine rhinitis B virus 2
Equinus papillomavirus
Equus caballus papillomavirus - 1
Equus ferus caballus papillomavirus type 4
Equus ferus caballus papillomavirus type 5
Equus ferus caballus papillomavirus type 7
Eragrostis curvula streak virus
Eragrostis minor streak virus
Eragrostis streak virus
Erectites yellow mosaic virus DNA-A
Erectites yellow mosaic virus satellite DNA beta
Erethizon dorsatum papillomavirus type 1
Erinaceus europaeus papillomavirus
Erwinia amylovora phage Era103
Erwinia amylovora phage phiEa100 complete genome
Erwinia phage ENT90
Erwinia phage PEp14
Erwinia phage phiEa104
Erwinia phage phiEa21-4
Erwinia phage phiEaH2
Erwinia phage phiEt88
Erwinia phage vB EamM-Y2
Erwinia phage vB EamP-L1
Erwinia phage vB EamP-S6
Erysimum latent virus
Escherichia coli bacteriophage rv5
Escherichia phage ADB-2
Escherichia phage bV EcoS AKFV33
Escherichia phage D108
Escherichia phage HK639
Escherichia phage HK75
Escherichia phage KBNP135
Escherichia phage KBNP21
Escherichia phage P13374
Escherichia phage phAPEC8
Escherichia phage PhaxI
Escherichia phage phiKT
Escherichia phage phiV10
Escherichia phage TL-2011b
Escherichia phage TL-2011c
Escherichia phage vB EcoM CBA120
Escherichia phage vB EcoP G7C
Escherichia phage wV7
Espirito Santo virus segment A
Espirito Santo virus segment B
Eupatorium vein clearing virus
Eupatorium yellow vein virus
Eupatorium yellow vein virus-associated DNA beta
Euphorbia leaf curl virus DNA A
Euphorbia mosaic virus associated DNA 1
Euphorbia mosaic virus-Yucatan Peninsula DNA A
Euphorbia mosaic virus-Yucatan Peninsula DNA B
Euphorbia yellow mosaic virus DNA A
Euphorbia yellow mosaic virus DNA B
Euproctis pseudoconspersa nucleopolyhedrovirus
Euprosterna elaeasa virus
European bat lyssavirus 1
European bat lyssavirus 2
European brown hare syndrome virus
European elk papillomavirus
European mountain ash ringspot-associated virus RNA 1
European mountain ash ringspot-associated virus RNA 2
European mountain ash ringspot-associated virus RNA 3
European mountain ash ringspot-associated virus RNA 4
European sheatfish virus
Eyach virus segment 1
Eyach virus segment 10
Eyach virus segment 11
Eyach virus segment 12
Eyach virus segment 2
Eyach virus segment 3
Eyach virus segment 4
Eyach virus segment 5
Eyach virus segment 6
Eyach virus segment 7
Eyach virus segment 8
Eyach virus segment 9
Faba bean necrotic stunt virus DNA C
Faba bean necrotic stunt virus DNA M
Faba bean necrotic stunt virus DNA N
Faba bean necrotic stunt virus DNA R
Faba bean necrotic stunt virus DNA S
Faba bean necrotic stunt virus DNA U1
Faba bean necrotic stunt virus DNA U2
Faba bean necrotic stunt virus DNA U4
Faba bean necrotic yellows virus
Faba bean necrotic yellows virus DNA 1
Faba bean necrotic yellows virus DNA 10
Faba bean necrotic yellows virus DNA 2
Faba bean necrotic yellows virus DNA 4
Faba bean necrotic yellows virus DNA 5
Faba bean necrotic yellows virus DNA 7
Faba bean necrotic yellows virus DNA 8
Faba bean necrotic yellows virus DNA 9
Feldmannia species virus
Felid herpesvirus 1
Feline bocavirus
Feline calicivirus
Feline foamy virus
Feline immunodeficiency virus
Feline infectious peritonitis virus
Feline leukemia virus
Feline picornavirus
Felis domesticus papillomavirus type 1
Fenneropenaeus chinensis hepatopancreatic densovirus
Fer-de-lance virus
Fig badnavirus 1
Fig cryptic virus segment 1
Fig cryptic virus segment 2
Fig fleck-associated virus
Figwort mosaic virus
Fiji disease virus chromosome segment 4
Fiji disease virus segment 1
Fiji disease virus segment 10
Fiji disease virus segment 2
Fiji disease virus segment 3
Fiji disease virus segment 5
Fiji disease virus segment 6
Fiji disease virus segment 7
Fiji disease virus segment 8
Fiji disease virus segment 9
Finch circovirus
Finch polyomavirus
Flavobacterium phage 11b
Flexal virus segment L
Flexal virus segment S
Flock house virus
Flock house virus RNA 1
Florida woods cockroach-associated cyclovirus isolate GS140
Foot-and-mouth disease virus - type A
Foot-and-mouth disease virus - type Asia 1
Foot-and-mouth disease virus - type C
Foot-and-mouth disease virus - type O
Foot-and-mouth disease virus - type SAT 1
Foot-and-mouth disease virus - type SAT 2
Foot-and-mouth disease virus - type SAT 3
Fort Morgan virus
Fowl adenovirus A
Fowl adenovirus C
Fowl adenovirus D
Fowl adenovirus E
Fowlpox virus
Foxtail mosaic virus
Fragaria chiloensis cryptic virus RNA 1
Fragaria chiloensis cryptic virus RNA 2
Fragaria chiloensis cryptic virus RNA 3
Fragaria chiloensis latent virus RNA 1
Fragaria chiloensis latent virus RNA 2
Fragaria chiloensis latent virus RNA 3
Francolinus leucoscepus papillomavirus 1
Frangipani mosaic virus
Freesia mosaic virus
Freesia sneak virus gene for coat protein
French bean leaf curl betasatellite-Kanpur
French bean leaf curl virus-Kanpur isolate FbLCV-Kanpur segment DNA-A
French bean severe leaf curl virus
Friend murine leukemia virus
Fringilla coelebs papillomavirus
Fritillary virus Y
Frog adenovirus 1
Frog virus 3
Fujinami sarcoma virus
Furcraea necrotic streak virus isolate Cauca
Fusarium graminearum dsRNA mycovirus-1
Fusarium graminearum dsRNA mycovirus-3
Fusarium graminearum dsRNA mycovirus-4 dsRNA1
Fusarium graminearum dsRNA mycovirus-4 dsRNA2
Fusarium poae virus 1 RNA 1
Fusarium poae virus 1 RNA 2
Galinsoga mosaic virus
Galleria mellonella densovirus
Gallid herpesvirus 1
Gallid herpesvirus 2
Gallid herpesvirus 3
Gammapapillomavirus HPV127
Garlic common latent virus
Garlic latent virus
Garlic virus A
Garlic virus C
Garlic virus E
Garlic virus X
Gastropod associated circular ssDNA virus strain chc
Gayfeather mild mottle virus RNA 1
Gayfeather mild mottle virus RNA 2
Gayfeather mild mottle virus RNA 3
GB virus C/Hepatitis G virus
Gentian Kobu-sho-associated virus RNA
Geobacillus phage GBSV1
Geobacillus virus E2
Getah virus
Giardia lamblia virus
Gibbon ape leukemia virus
Gill-associated virus
Glossina pallidipes salivary gland hypertrophy virus
Glypta fumiferanae ichnovirus segment A1
Glypta fumiferanae ichnovirus segment A10
Glypta fumiferanae ichnovirus segment A2
Glypta fumiferanae ichnovirus segment A3
Glypta fumiferanae ichnovirus segment A4
Glypta fumiferanae ichnovirus segment A5
Glypta fumiferanae ichnovirus segment A6
Glypta fumiferanae ichnovirus segment A7
Glypta fumiferanae ichnovirus segment A8
Glypta fumiferanae ichnovirus segment A9
Glypta fumiferanae ichnovirus segment B1
Glypta fumiferanae ichnovirus segment B10
Glypta fumiferanae ichnovirus segment B11
Glypta fumiferanae ichnovirus segment B12
Glypta fumiferanae ichnovirus segment B13
Glypta fumiferanae ichnovirus segment B14
Glypta fumiferanae ichnovirus segment B15
Glypta fumiferanae ichnovirus segment B16
Glypta fumiferanae ichnovirus segment B17
Glypta fumiferanae ichnovirus segment B18
Glypta fumiferanae ichnovirus segment B19
Glypta fumiferanae ichnovirus segment B2
Glypta fumiferanae ichnovirus segment B20
Glypta fumiferanae ichnovirus segment B21
Glypta fumiferanae ichnovirus segment B22
Glypta fumiferanae ichnovirus segment B23
Glypta fumiferanae ichnovirus segment B24
Glypta fumiferanae ichnovirus segment B25
Glypta fumiferanae ichnovirus segment B26
Glypta fumiferanae ichnovirus segment B27
Glypta fumiferanae ichnovirus segment B28
Glypta fumiferanae ichnovirus segment B29
Glypta fumiferanae ichnovirus segment B3
Glypta fumiferanae ichnovirus segment B30
Glypta fumiferanae ichnovirus segment B31
Glypta fumiferanae ichnovirus segment B32
Glypta fumiferanae ichnovirus segment B33
Glypta fumiferanae ichnovirus segment B34
Glypta fumiferanae ichnovirus segment B35
Glypta fumiferanae ichnovirus segment B36
Glypta fumiferanae ichnovirus segment B37
Glypta fumiferanae ichnovirus segment B38
Glypta fumiferanae ichnovirus segment B39
Glypta fumiferanae ichnovirus segment B4
Glypta fumiferanae ichnovirus segment B40
Glypta fumiferanae ichnovirus segment B41
Glypta fumiferanae ichnovirus segment B42
Glypta fumiferanae ichnovirus segment B43
Glypta fumiferanae ichnovirus segment B44
Glypta fumiferanae ichnovirus segment B45
Glypta fumiferanae ichnovirus segment B46
Glypta fumiferanae ichnovirus segment B47
Glypta fumiferanae ichnovirus segment B48
Glypta fumiferanae ichnovirus segment B49
Glypta fumiferanae ichnovirus segment B5
Glypta fumiferanae ichnovirus segment B50
Glypta fumiferanae ichnovirus segment B51
Glypta fumiferanae ichnovirus segment B52
Glypta fumiferanae ichnovirus segment B53
Glypta fumiferanae ichnovirus segment B54
Glypta fumiferanae ichnovirus segment B55
Glypta fumiferanae ichnovirus segment B56
Glypta fumiferanae ichnovirus segment B57
Glypta fumiferanae ichnovirus segment B58
Glypta fumiferanae ichnovirus segment B59
Glypta fumiferanae ichnovirus segment B6
Glypta fumiferanae ichnovirus segment B60
Glypta fumiferanae ichnovirus segment B61
Glypta fumiferanae ichnovirus segment B62
Glypta fumiferanae ichnovirus segment B63
Glypta fumiferanae ichnovirus segment B64
Glypta fumiferanae ichnovirus segment B65
Glypta fumiferanae ichnovirus segment B7
Glypta fumiferanae ichnovirus segment B8
Glypta fumiferanae ichnovirus segment B9
Glypta fumiferanae ichnovirus segment C1
Glypta fumiferanae ichnovirus segment C10
Glypta fumiferanae ichnovirus segment C11
Glypta fumiferanae ichnovirus segment C12
Glypta fumiferanae ichnovirus segment C13
Glypta fumiferanae ichnovirus segment C14
Glypta fumiferanae ichnovirus segment C15
Glypta fumiferanae ichnovirus segment C16
Glypta fumiferanae ichnovirus segment C17
Glypta fumiferanae ichnovirus segment C18
Glypta fumiferanae ichnovirus segment C19
Glypta fumiferanae ichnovirus segment C2
Glypta fumiferanae ichnovirus segment C20
Glypta fumiferanae ichnovirus segment C21
Glypta fumiferanae ichnovirus segment C22
Glypta fumiferanae ichnovirus segment C3
Glypta fumiferanae ichnovirus segment C4
Glypta fumiferanae ichnovirus segment C5
Glypta fumiferanae ichnovirus segment C6
Glypta fumiferanae ichnovirus segment C7
Glypta fumiferanae ichnovirus segment C8
Glypta fumiferanae ichnovirus segment C9
Glypta fumiferanae ichnovirus segment D1
Glypta fumiferanae ichnovirus segment D2
Glypta fumiferanae ichnovirus segment D3
Glypta fumiferanae ichnovirus segment D4
Glypta fumiferanae ichnovirus segment D5
Glypta fumiferanae ichnovirus segment D6
Glypta fumiferanae ichnovirus segment D7
Glypta fumiferanae ichnovirus segment E1
Goatpox virus Pellor
Golden Gate virus segment L
Golden Gate virus segment S
Golden shiner reovirus segment 1
Golden shiner reovirus segment 10
Golden shiner reovirus segment 11
Golden shiner reovirus segment 2
Golden shiner reovirus segment 3
Golden shiner reovirus segment 4
Golden shiner reovirus segment 5
Golden shiner reovirus segment 6
Golden shiner reovirus segment 7
Golden shiner reovirus segment 8
Golden shiner reovirus segment 9
Goose adenovirus 4
Gooseberry vein banding virus
Goose circovirus
Goose hemorrhagic polyomavirus
Goose paramyxovirus SF02
Goose parvovirus
Gordonia phage GRU1
Gordonia phage GTE2
Gordonia phage GTE5
Gordonia phage GTE7
Gossypium darwinii symptomless alphasatellite DNA-alpha
Gossypium darwinii symptomless virus DNA-A
Gossypium davidsonii symptomless alphasatellite DNA-alpha-B
Gossypium mustilinum symptomless alphasatellite DNA-alpha-B
Gossypium punctatum mild leaf curl virus DNA A
Gossypium punctatum mild leaf curl virus DNA B
Grapevine Algerian latent virus
Grapevine Anatolian ringspot virus RNA 1
Grapevine Anatolian ringspot virus RNA 2
Grapevine berry inner necrosis virus
Grapevine Bulgarian latent virus segment 1
Grapevine Bulgarian latent virus segment 2
Grapevine chrome mosaic virus RNA 1
Grapevine chrome mosaic virus RNA 2
Grapevine deformation virus RNA1
Grapevine deformation virus RNA2
Grapevine endophyte endornavirus
Grapevine fanleaf virus RNA 1
Grapevine fanleaf virus RNA 2
Grapevine fanleaf virus satellite RNA
Grapevine fleck virus
Grapevine geminivirus
Grapevine leafroll-associated virus 1
Grapevine leafroll-associated virus 10
Grapevine leafroll-associated virus 2
Grapevine leafroll-associated virus 3
Grapevine leafroll-associated virus 3m
Grapevine leafroll-associated virus 4
Grapevine leafroll-associated virus 5
Grapevine leafroll-associated virus 6
Grapevine leafroll-associated virus 7
Grapevine Pinot gris virus
Grapevine rootstock stem lesion associated virus
Grapevine Syrah Virus-1
Grapevine vein-clearing virus
Grapevine virus A
Grapevine virus B
Grapevine virus E
Grapevine virus F
Grapevine yellow speckle viroid 1
Grapevine yellow speckle viroid 2
Great Island virus segment 1
Great Island virus segment 10
Great Island virus segment 2
Great Island virus segment 3
Great Island virus segment 4
Great Island virus segment 5
Great Island virus segment 6
Great Island virus segment 7
Great Island virus segment 8
Great Island virus segment 9
Gremmeniella abietina mitochondrial RNA virus S2
Gremmeniella abietina RNA virus L1
Gremmeniella abietina RNA virus L2
Gremmeniella abietina RNA virus MS1 RNA 1
Gremmeniella abietina RNA virus MS1 RNA 2
Gremmeniella abietina RNA virus MS1 RNA 3
Gremmeniella abietina RNA virus MS2 RNA 1
Gremmeniella abietina RNA virus MS2 RNA 2
Gremmeniella abietina RNA virus MS2 RNA 3
Gremmeniella abietina type B RNA virus XL1
Groundnut bud necrosis virus segment L
Groundnut bud necrosis virus segment M
Groundnut bud necrosis virus segment S
Groundnut ringspot and Tomato chlorotic spot virus reassortant segment L
Groundnut ringspot and Tomato chlorotic spot virus reassortant segment M
Groundnut ringspot and Tomato chlorotic spot virus reassortant segment S
Groundnut rosette virus
Groundnut rosette virus satellite RNA
Ground squirrel hepatitis virus
Gryllus bimaculatus nudivirus
Guanarito virus segment L
Guanarito virus segment S
Guar leaf curl alphasatellite clone B81 A03
Gull circovirus
Gyrovirus 4
Gyrovirus GyV3
Haemophilus phage HP1
Haemophilus phage HP2
Haemophilus phage SuMu
Halastavi arva RNA virus
Haloarcula hispanica icosahedral virus 2
Haloarcula hispanica pleomorphic virus 1
Haloarcula phage SH1
Halocynthia phage JM-2012
Halogeometricum pleomorphic virus 1
Halomonas phage phiHAP-1
Halorubrum phage HF2
Halorubrum pleomorphic virus 1
Halorubrum pleomorphic virus 2
Halorubrum pleomorphic virus 3
Halorubrum pleomorphic virus 6
Halovirus HF1
Halovirus HSTV-2
Halovirus HVTV-1
Halovirus PH1
Hamster polyomavirus
Hana virus strain A4/CI/2004
Hantaan virus
Hantaan virus segment L
Hantavirus Z10 chromosome L
Hantavirus Z10 chromosome S segment
Hantavirus Z10 segment M
Hardenbergia mosaic virus
Hardenbergia virus A
Helicobacter phage 1961P
Helicobacter phage KHP30 DNA
Helicobacter phage KHP40 DNA
Helicobacter phage phiHP33
Helicobasidium mompa endornavirus 1
Helicobasidium mompa No.17 dsRNA virus segment L
Helicobasidium mompa No.17 dsRNA virus segment S
Helicoverpa armigera densovirus
Helicoverpa armigera granulovirus
Helicoverpa armigera multiple nucleopolyhedrovirus
Helicoverpa armigera NPV
Helicoverpa armigera NPV NNg1
Helicoverpa armigera nucleopolyhedrovirus G4
Helicoverpa armigera stunt virus RNA 1
Helicoverpa armigera stunt virus RNA 2
Helicoverpa zea nudivirus 2
Helicoverpa zea SNPV
Heliothis armigera cypovirus 5 segment 1
Heliothis armigera cypovirus 5 segment 10
Heliothis armigera cypovirus 5 segment 2
Heliothis armigera cypovirus 5 segment 3
Heliothis armigera cypovirus 5 segment 4
Heliothis armigera cypovirus 5 segment 5
Heliothis armigera cypovirus 5 segment 6
Heliothis armigera cypovirus 5 segment 7
Heliothis armigera cypovirus 5 segment 8
Heliothis armigera cypovirus 5 segment 9
Heliothis virescens ascovirus 3e
Helleborus net necrosis virus
Helminthosporium victoriae 145S virus
Helminthosporium victoriae virus 190S
Hendra virus
Hepatitis A virus
Hepatitis B virus
Hepatitis C virus genotype 1
Hepatitis C virus genotype 2
Hepatitis C virus genotype 3
Hepatitis C virus genotype 4
Hepatitis C virus genotype 5
Hepatitis C virus genotype 6
Hepatitis delta virus
Hepatitis E virus
Hepatitis GB virus A
Hepatitis GB virus B
Heron hepatitis B virus
Heterocapsa circularisquama RNA virus
Heterosigma akashiwo RNA virus SOG263
Hibiscus chlorotic ringspot virus
Hibiscus green spot virus isolate WAI 1-1 segment RNA1
Hibiscus green spot virus isolate WAI 1-1 segment RNA2
Hibiscus green spot virus isolate WAI 1-1 segment RNA3
Hibiscus latent Singapore virus
Highlands J virus
Himetobi P virus
Hippeastrum latent virus
Hippeastrum mosaic virus
Hirame rhabdovirus
His1 virus
His2 virus
HMO Astrovirus A
Hollyhock leaf crumple virus
Hollyhock leaf crumple virus satellite DNA
Hollyhock yellow vein mosaic virus
Homalodisca coagulata virus-1
Homalodisca vitripennis reovirus segment S1
Homalodisca vitripennis reovirus segment S10
Homalodisca vitripennis reovirus segment S11
Homalodisca vitripennis reovirus segment S12
Homalodisca vitripennis reovirus segment S2
Homalodisca vitripennis reovirus segment S3
Homalodisca vitripennis reovirus segment S4
Homalodisca vitripennis reovirus segment S5
Homalodisca vitripennis reovirus segment S6
Homalodisca vitripennis reovirus segment S7
Homalodisca vitripennis reovirus segment S8
Homalodisca vitripennis reovirus segment S9
Honeysuckle ringspot virus
Honeysuckle yellow vein beta-[Japan
Honeysuckle yellow vein mosaic beta-[Japan
Honeysuckle yellow vein mosaic disease associated satellite DNA beta-[Ibaraki]
Honeysuckle yellow vein mosaic virus
Honeysuckle yellow vein mosaic virus-[Kagoshima]
Honeysuckle yellow vein mosaic virus satellite DNA beta
Honeysuckle yellow vein virus-[UK1]
Hop latent viroid
Hop latent virus
Hop mosaic virus
Hop stunt viroid
Hop trefoil cryptic virus 2 isolate IPP GelbSK segment RNA 1
Hop trefoil cryptic virus 2 isolate IPP GelbSK segment RNA 2
Hordeum mosaic virus
Horsegram yellow mosaic virus
Horsegram yellow mosaic virus DNA B
Horseradish curly top virus
Horseradish latent virus
Hosta virus X
Human adenovirus 2
Human adenovirus 5
Human adenovirus 54
Human adenovirus A
Human adenovirus B1
Human adenovirus B2
Human adenovirus C
Human adenovirus D
Human adenovirus E
Human adenovirus F
Human adenovirus type 1
Human adenovirus type 35
Human adenovirus type 7
Human astrovirus
Human bocavirus
Human bocavirus 2
Human bocavirus 3
Human bocavirus 4
Human coronavirus 229E
Human coronavirus HKU1
Human coronavirus NL63
Human coronavirus OC43
Human cosavirus A1
Human cosavirus B1
Human cosavirus D1
Human cosavirus E1
Human enteric coronavirus strain 4408
Human enterovirus 100
Human enterovirus 107
Human enterovirus 98
Human enterovirus A
Human enterovirus B
Human enterovirus D
Human erythrovirus V9
Human gyrovirus type 1
Human herpesvirus 1
Human herpesvirus 2
Human herpesvirus 3
Human herpesvirus 4
Human herpesvirus 4 type 1
Human herpesvirus 5
Human herpesvirus 6A
[truncated: 2,648 more rows]

## Sheet: ST7_Fig2A
Supplementary Table 7: values in Figure 2A
	Cp reaction 1	Cp reaction 2	Cp mean	45 - Cp
sRNA 1 plasma	28.77	28.64	28.705	16.295
sRNA 1 water	no amplification	no amplification	#DIV/0!	#DIV/0!
sRNA 2 plasma	27.69	27.75	27.72	17.28
sRNA 2 water	no amplification	no amplification	#DIV/0!	#DIV/0!
sRNA 3 plasma	27.74	27.76	27.75	17.25
sRNA 3 water	no amplification	no amplification	#DIV/0!	#DIV/0!
sRNA 4 plasma	28.85	29.05	28.95	16.05
sRNA 4 water	no amplification	45	45	0
sRNA 5 plasma	29.52	29.34	29.43	15.57
sRNA 5 water	no amplification	no amplification	#DIV/0!	#DIV/0!
sRNA 6 plasma	33.47	33.29	33.38	11.62
sRNA 6 water	40.66	no amplification	40.66	4.34

## Sheet: ST8_Fig2B
Supplementary Table 8: Values in Figure 2B
	Cp reaction 1	Cp reaction 2	Cp mean	45 - Cp
sRNA 1 mock-extract	29.68	29.56	29.62	15.38
sRNA 1 eluate	26.2	26	26.1	18.9
sRNA 2 mock-extract	23.01	23	23.005	21.995
sRNA 2 eluate	30.01	30.05	30.03	14.97
sRNA 3 mock-extract	30.88	31.12	31	14
sRNA 3 eluate	33.03	29.71	31.37	13.63
sRNA 4 mock-extract	24.4	24.3	24.35	20.65
sRNA 4 eluate	29.36	28.69	29.025	15.975
sRNA 5 mock-extract	30.71	31.62	31.165	13.835
sRNA 5 eluate	28.58	28.59	28.585	16.415
sRNA 6 mock-extract	29.46	28.17	28.815	16.185
sRNA 6 eluate	33.94	33.06	33.5	11.5

## Sheet: ST9_Fig2C
Supplementary Table 9: Values in Figure 2C
	Extraction 1	Extraction 2	Extraction 3	Extraction 4	Extraction 6
sRNA 1 mock-extract	12740.4	15502.8	7244.68	8722	5791.7	molecules/µl eluate
sRNA 1 mock-extract + DNase	4516.91	9308.95		12633	4575.55	molecules/µl eluate
sRNA 2 mock-extract	3433.75	1414.39	99.4502	1111	387.726	molecules/µl eluate
sRNA 2 mock-extract + DNase	5828.61	2284.42		1657.26	76.0206	molecules/µl eluate
sRNA 3 mock-extract	268170	285961	251812	165487	90447.9	molecules/µl eluate
sRNA 3 mock-extract + DNase	87870.2	132211		126232	93847.2	molecules/µl eluate
sRNA 4 mock-extract	11016.3	22393.8	798.393	6708	4208.25	molecules/µl eluate
sRNA 4 mock-extract + DNase	20360.2	8997.9		11316.1	1517.56	molecules/µl eluate
sRNA 5 mock-extract	3536.49	5000.57	2945.17	3696	1729.42	molecules/µl eluate
sRNA 5 mock-extract + DNase	1337.99	2170.19		4122.13	1513.37	molecules/µl eluate
sRNA 6 mock-extract	4099.83	10489	4915.16	3910	2768.24	molecules/µl eluate
sRNA 6 mock-extract + DNase	4740.31	4044.6		7168.58	5014.43	molecules/µl eluate

## Sheet: ST10_Fig2D
Supplementary Table 10: Values in Figure 2D
	replicate 1	replicate 2	replicate 3
sRNA 1 bleach	0	0.000586886	0	remaining sRNA
sRNA 1 wash	0.292825	0.231168	0.0905342	remaining sRNA
sRNA 2 bleach	0.000155859	0.000189797	0.00046889	remaining sRNA
sRNA 2 wash	0.253302	0.134569	0.0759188	remaining sRNA
sRNA 3 bleach	0	0	0	remaining sRNA
sRNA 3 wash	0	0.130721	0.0948202	remaining sRNA
sRNA 4 bleach	0.000148148	1.16242e-05	0.000649978	remaining sRNA
sRNA 4 wash	0.266412	0.127215	0.0912608	remaining sRNA
sRNA 5 bleach	0	0.000781257	0.00103627	remaining sRNA
sRNA 5 wash	0.261854	0.403817	0.095972	remaining sRNA
sRNA 6 bleach	0.0251971	0.00109539	0.0102857	remaining sRNA
sRNA 6 wash	0.990591	0.218417	0.0491428	remaining sRNA

[truncated: 2 more sheets: ST11_Fig4A, ST12_Fig5B]
